# Supplementary material for: Patterns in soil microbial diversity across Europe
Source: Nat Commun. 2023 Jun 8;14:3311. doi: 10.1038/s41467-023-37937-4 (PMC10250377; doi:10.1038/s41467-023-37937-4)
Supplement: Supplementary file 5 — Supplementary Dataset 1 [file 41467_2023_37937_MOESM5_ESM.xlsx]

## Sheet: Observed_richness
	Observed_richness_502	Observed_richness_1000	Observed_richness_1500	Observed_richness_2000	Observed_richness_2500	Observed_richness_3000	Observed_richness_3500	Observed_richness_4000
Sample106	99	144	169	204	214	239	239	239
Sample107	86	122	143	176	176	185	216	218
Sample109	136	194	231	250	260	309	301	332
Sample112	104	149	175	212	231	231	248	282
Sample133	97	138	155	174	201	233	233	233
Sample135	116	163	196	212	244	248	248	262
Sample140	129	194	242	267	277	313	312	373
Sample142	119	169	173	212	213	213	213	213
Sample146	98	127	150	176	185	225	235	235
Sample149	114	185	196	261	286	323	323	323
Sample151	139	195	226	258	280	341	341	341
Sample152	196	310	325	443	470	486	486	486
Sample153	171	252	290	346	423	436	483	497
Sample154	95	136	167	184	185	237	249	249
Sample158	99	147	158	200	212	242	242	242
Sample162	101	135	164	210	222	222	256	268
Sample163	98	145	171	195	195	232	281	271
Sample166	159	232	281	293	374	364	397	397
Sample171	224	338	423	479	479	546	519	632
Sample173	164	230	275	298	298	358	354	406
Sample177	120	169	190	206	228	268	283	283
Sample178	158	236	241	313	324	342	342	342
Sample180	205	287	365	372	451	461	487	496
Sample181	111	154	209	219	228	289	285	302
Sample182	76	117	143	165	165	182	222	216
Sample183	123	192	235	277	292	303	349	328
Sample185	126	176	215	228	271	271	271	289
Sample188	146	220	272	272	322	324	378	378
Sample189	167	206	239	239	274	274	274	274
Sample191	177	249	309	334	347	397	392	473
Sample193	110	153	169	194	248	248	272	272
Sample194	117	171	217	218	261	273	315	315
Sample201	123	160	187	204	255	253	257	257
Sample206	73	97	121	121	137	147	162	162
Sample207	116	174	222	258	258	297	279	342
Sample21	116	179	187	240	269	289	289	289
Sample210	94	128	162	176	206	212	222	218
Sample224	149	227	254	302	380	378	420	428
Sample286	127	178	226	226	279	285	323	323
Sample296	102	165	181	244	255	265	265	265
Sample299	141	210	226	294	312	365	365	365
Sample30	136	202	216	276	290	309	309	309
Sample300	98	149	190	204	217	270	258	299
Sample305	142	230	280	311	345	413	413	413
Sample308	37	53	61	82	85	93	93	93
Sample309	79	105	115	132	144	145	145	145
Sample31	66	105	111	146	163	179	179	179
Sample313	103	158	205	226	245	281	272	312
Sample315	80	118	129	165	175	193	193	193
Sample32	87	130	141	186	207	220	220	220
Sample343	138	190	221	240	250	305	316	316
Sample345	85	114	139	161	168	208	223	223
Sample348	190	244	305	305	305	368	382	382
Sample349	51	77	95	98	123	123	152	161
Sample352	197	272	331	358	438	453	480	482
Sample367	140	190	213	256	273	300	300	300
Sample368	105	142	176	180	186	192	222	222
Sample381	132	178	210	244	247	265	282	282
Sample383	172	255	307	347	347	386	382	421
Sample387	99	143	195	195	222	230	276	287
Sample388	154	207	263	281	314	313	367	396
Sample394	144	208	250	298	298	308	298	352
Sample396	138	193	226	256	275	322	322	322
Sample400	167	243	300	339	339	392	390	472
Sample402	150	203	223	269	292	321	321	321
Sample405	180	269	288	387	407	438	438	438
Sample408	127	175	209	237	260	240	313	327
Sample41	118	164	203	211	260	269	288	290
Sample415	58	95	120	145	145	171	157	190
Sample419	87	134	146	188	196	227	229	229
Sample420	149	211	234	280	281	298	298	298
Sample421	88	130	170	186	208	246	244	277
Sample422	88	126	153	176	180	199	189	229
Sample423	137	191	215	250	250	273	318	306
Sample429	137	213	226	299	308	319	319	319
Sample431	160	225	294	294	356	386	410	410
Sample434	152	220	252	286	304	326	326	326
Sample437	188	289	333	401	401	452	546	512
Sample438	99	150	196	200	226	258	269	297
Sample440	147	210	216	281	293	306	306	306
Sample442	101	155	197	206	246	268	308	321
Sample444	70	96	114	145	147	147	165	185
Sample449	102	139	185	203	228	228	276	299
Sample454	78	106	125	135	146	156	162	162
Sample456	96	137	164	195	205	217	244	236
Sample461	155	213	254	307	340	344	352	394
Sample462	129	167	204	215	257	259	284	284
Sample463	99	131	172	177	210	226	257	275
Sample465	90	129	160	170	190	223	210	248
Sample467	84	123	131	162	180	198	198	198
Sample474	105	146	190	199	227	224	275	284
Sample476	111	157	175	198	250	247	264	264
Sample491	156	225	271	284	284	330	324	330
Sample498	76	109	143	146	180	185	211	229
Sample499	107	143	169	197	202	197	237	252
Sample500	121	173	208	235	255	292	292	292
Sample52	189	302	333	436	472	511	511	511
Sample522	59	76	94	94	94	112	112	112
Sample526	88	134	171	199	228	255	291	297
Sample528	136	192	251	281	284	326	310	383
Sample530	111	144	175	202	234	234	237	266
Sample532	192	284	328	362	401	446	446	446
Sample533	78	119	154	164	186	215	216	247
Sample535	135	198	215	264	285	320	320	320
Sample536	144	218	256	300	300	344	416	399
Sample539	174	245	301	314	399	397	420	420
Sample540	119	156	198	220	240	237	306	310
Sample549	145	213	248	278	278	318	310	373
Sample551	63	94	116	140	146	185	194	194
Sample553	112	154	177	203	244	267	318	318
Sample554	122	169	204	242	247	275	307	295
Sample555	200	293	326	380	428	453	453	453
Sample556	102	149	175	200	241	252	294	295
Sample557	109	157	162	220	227	239	239	239
Sample56	123	185	203	268	295	334	334	334
Sample561	74	111	140	163	189	189	196	219
Sample563	102	159	183	220	220	253	311	298
Sample566	213	313	405	405	492	498	585	585
Sample567	116	159	198	198	240	246	280	280
Sample571	90	128	154	199	214	250	250	250
Sample576	163	247	260	332	351	395	395	395
Sample577	148	220	272	298	324	379	368	422
Sample581	127	167	186	215	236	256	269	269
Sample586	109	158	194	210	210	254	251	275
Sample590	86	127	161	184	215	233	233	233
Sample596	111	159	194	212	257	280	293	293
Sample597	165	244	262	333	361	364	364	364
Sample603	96	152	160	204	224	260	263	263
Sample606	92	133	139	172	202	222	228	228
Sample610	77	107	134	137	163	176	195	196
Sample611	90	134	164	194	210	215	254	240
Sample612	133	177	217	259	290	290	309	344
Sample614	121	169	216	216	268	280	289	289
Sample615	94	137	165	187	209	237	237	237
Sample616	145	205	240	267	273	330	343	343
Sample618	135	198	245	272	311	341	341	341
Sample619	150	209	250	293	304	314	361	353
Sample620	120	176	214	256	256	274	328	304
Sample623	95	128	154	178	206	206	210	232
Sample625	185	269	309	347	356	347	423	423
Sample627	138	201	260	280	325	363	370	370
Sample628	101	165	208	238	244	286	280	321
Sample629	152	220	271	317	322	336	381	367
Sample630	86	120	154	181	181	205	248	242
Sample633	147	228	268	309	383	391	406	406
Sample635	91	120	141	178	179	179	194	233
Sample642	100	151	165	206	213	239	239	239
Sample644	184	261	319	372	373	415	383	497
Sample654	165	237	305	308	360	370	440	463
Sample657	103	149	175	202	208	244	244	244
Sample662	143	189	227	231	252	289	292	324
Sample663	141	215	229	287	326	357	357	357
Sample664	138	187	237	240	268	271	300	300
Sample672	111	163	192	220	221	220	287	285
Sample673	57	91	105	136	140	145	170	193
Sample674	96	137	181	181	220	233	271	274
Sample676	95	140	180	191	207	253	253	282
Sample677	89	129	159	173	187	213	211	235
Sample680	96	147	157	198	217	235	235	235
Sample681	124	176	204	225	254	287	287	287
Sample683	120	159	198	218	258	264	289	304
Sample684	109	150	178	202	207	225	224	262
Sample685	136	198	242	271	279	328	398	379
Sample686	90	125	162	167	191	205	236	239
Sample687	169	246	289	329	329	360	431	417
Sample688	143	218	274	316	326	399	399	399
Sample694	127	189	245	263	279	342	340	374
Sample697	136	192	235	261	272	320	313	386
Sample698	139	195	238	241	269	267	323	344
Sample702	205	272	301	346	366	366	366	366
Sample703	103	152	194	199	240	263	304	311
Sample705	135	177	214	214	247	262	297	297
Sample71	90	117	138	138	160	160	160	160
Sample710	117	168	201	214	260	264	301	332
Sample716	78	114	143	156	167	189	184	220
Sample717	171	249	316	339	412	422	499	501
Sample720	71	95	120	136	141	157	156	187
Sample722	116	166	187	204	227	253	253	253
Sample724	116	161	196	237	271	277	287	317
Sample725	159	216	262	272	332	351	397	397
Sample728	67	103	135	153	165	205	196	230
Sample729	106	169	223	244	288	317	317	335
Sample735	136	192	246	260	310	322	373	388
Sample737	102	137	172	191	205	229	238	279
Sample738	103	148	175	208	215	226	249	241
Sample740	144	225	235	305	319	335	335	335
Sample746	89	129	171	172	207	206	249	278
Sample748	89	128	157	190	198	202	234	264
Sample749	143	204	246	284	284	325	302	377
Sample761	115	163	192	215	235	282	283	283
Sample763	73	105	135	147	157	202	223	223
Sample764	138	194	252	269	286	332	336	385
Sample770	143	222	271	291	319	369	373	415
Sample771	86	123	151	151	187	190	198	198
Sample772	85	125	164	179	179	224	227	252
Sample773	70	96	114	138	138	163	195	187
Sample774	133	196	246	282	307	332	365	363
Sample775	125	179	220	243	243	278	277	336
Sample778	125	176	220	238	260	291	299	328
Sample779	189	301	378	453	477	513	585	547
Sample78	52	70	87	101	101	105	130	125
Sample781	75	104	125	132	165	170	205	216
Sample783	80	120	135	158	162	204	205	205
Sample790	142	212	285	286	351	365	430	454
Sample80	142	204	225	271	286	327	328	328
Sample800	169	241	303	309	377	373	440	453
Sample808	84	117	144	161	185	185	185	198
Sample809	164	252	312	343	368	433	433	433
Sample810	220	313	403	403	485	494	519	519
Sample815	73	106	137	137	167	162	204	217
Sample818	209	306	375	426	442	537	537	537
Sample820	192	257	322	348	360	455	477	477
Sample824	153	228	268	302	321	387	401	401
Sample828	128	178	215	252	252	276	336	329
Sample829	153	219	260	294	325	379	379	379
Sample831	191	271	341	373	387	440	462	519
Sample833	172	266	320	357	393	378	480	495
Sample835	120	178	186	234	265	282	282	282
Sample837	106	165	191	230	251	300	311	311
Sample838	99	141	167	180	196	218	222	269
Sample839	119	173	213	259	274	274	302	354
Sample845	115	155	170	224	233	251	251	251
Sample846	131	197	222	288	297	343	343	343
Sample85	83	117	125	163	172	185	185	185
Sample853	147	220	262	310	329	398	426	426
Sample854	84	121	155	178	190	214	219	264
Sample857	99	141	167	187	212	248	248	248
Sample860	123	191	231	291	309	309	353	404
Sample861	139	212	256	301	329	359	367	367
Sample864	157	228	288	308	309	390	408	408
Sample865	109	135	179	191	203	249	241	271
Sample866	87	113	140	144	162	171	190	214
Sample868	86	128	173	178	215	228	270	281
Sample869	66	93	95	129	136	151	151	151
Sample870	128	181	209	246	268	318	341	341
Sample881	143	224	233	302	304	342	342	342
Sample90	137	200	252	263	267	341	334	361

## Sheet: Shannon_index
	Shannon_index_502	Shannon_index_1000	Shannon_index_1500	Shannon_index_2000	Shannon_index_2500	Shannon_index_3000	Shannon_index_3500	Shannon_index_4000
Sample106	3.73723264182015	3.81715647303037	3.83477442835886	3.86786727786991	3.87927942199041	3.8856136024735	3.88791020646188	3.89151398316295
Sample107	2.7682730428684	2.8278224365102	2.84836413169624	2.8756271740252	2.86553701350565	2.86802775002069	2.88224916247882	2.89003798369223
Sample109	4.21866774980905	4.32358711227273	4.36245344112995	4.37584123018508	4.37200464644707	4.40528506385423	4.40547162120165	4.41214382849444
Sample112	3.42234465966253	3.49770523113051	3.52161389657382	3.55518143909476	3.56702380792275	3.56039512920416	3.56610346250479	3.58101129712034
Sample133	3.61089258705607	3.68845436541158	3.69668472573757	3.71179327280593	3.73569791619982	3.75843964417054	3.74367024666941	3.75306681185763
Sample135	3.58293468994406	3.67255145877724	3.70573541251103	3.71698767562616	3.74079243533891	3.73758287006165	3.73793556072484	3.73930329658398
Sample140	3.88905977329878	4.00759178421354	4.05075442898534	4.06363355146344	4.06078709459641	4.07982593719951	4.08653752670515	4.11492275940394
Sample142	3.23937138987083	3.3182468987213	3.31425387167056	3.34758073584753	3.34076166739455	3.33689995162258	3.34426850391626	3.34265322431465
Sample146	3.51607009560789	3.56217559282008	3.57419019842327	3.60387617467398	3.61478175778401	3.6424737862276	3.64085493930515	3.63999715346973
Sample149	3.53688985526286	3.67634387593834	3.67639617978049	3.73005544311716	3.74892001134393	3.76844099552705	3.76615227472236	3.76214049944502
Sample151	4.06561870597281	4.16955490367634	4.19360726262064	4.22105191041588	4.24060145222258	4.28252003048006	4.26838863777542	4.27356654561683
Sample152	4.61213826110907	4.8133453463469	4.7966662152466	4.90791138081218	4.9158001485409	4.90124728866219	4.9109050378054	4.90801511020268
Sample153	4.33415418407206	4.47760475025964	4.51032698992057	4.5588403387115	4.60898199874476	4.61772513039597	4.63704332266399	4.62822309717689
Sample154	3.05126620328669	3.11472499960623	3.14749777566178	3.1592345436266	3.15938778579798	3.19561348037879	3.19626044863363	3.19669854965863
Sample158	3.18550398892348	3.26327873219252	3.26748806958969	3.30169585919144	3.31242793615159	3.33046312016789	3.32735961341889	3.32739397681924
Sample162	3.11137383431424	3.16027370891345	3.19775723653374	3.24197111126217	3.24326148026877	3.23598574956113	3.25318972301581	3.25202297665924
Sample163	3.55924424466217	3.63880010329523	3.66891670643661	3.68799205458723	3.68120990046855	3.7033866327635	3.73286363984549	3.72517258457096
Sample166	4.33360603573912	4.45165408293317	4.50435551018113	4.50169677652999	4.56694332079796	4.54943070506548	4.56416412966438	4.55787258888025
Sample171	4.88161625673651	5.06285586842311	5.14216159303805	5.18177510538718	5.17264789148808	5.20552824966851	5.19311376134399	5.25048413220999
Sample173	4.30725671973007	4.40991449807283	4.4606606184977	4.46506266219417	4.4546146087042	4.49722668297169	4.49669683216181	4.52134338097872
Sample177	3.96212814705766	4.04944615109236	4.05554294928601	4.06331552309595	4.09177187629029	4.10931321278212	4.11778861120768	4.12077022785812
Sample178	4.21715374814347	4.3583217077799	4.34735372827651	4.41028674173556	4.41717360721605	4.41469415455707	4.42253569887733	4.42290891620391
Sample180	4.76553539335678	4.90668465220472	4.99746074756072	4.9817495365475	5.03893335689093	5.05238738104246	5.05511372736416	5.05334984645531
Sample181	3.62784402429511	3.6970051263955	3.77075749512997	3.76255844930812	3.76893378990124	3.81050651464973	3.80238321988171	3.80664230862208
Sample182	2.96256086514128	3.04909929396292	3.07009118271499	3.08507446918803	3.08285621598842	3.09016442684095	3.11353643784523	3.10860393352767
Sample183	2.87122947787043	2.9843845465032	3.01936968609506	3.05355124294418	3.05542997303813	3.05731007590445	3.08098418056474	3.07300535093964
Sample185	3.60829226585471	3.68904607870827	3.73284097324727	3.74328848401725	3.77736589613829	3.7725104028997	3.76416279192922	3.7697012942419
Sample188	4.08511870885845	4.20312940573488	4.25409892319523	4.24571320869828	4.27664122079149	4.28331061198737	4.31160137887771	4.30049583632573
Sample189	4.45643308430761	4.51164479960804	4.54252884932892	4.54711988612585	4.57169444879313	4.57470459044439	4.56285879493307	4.57036144651012
Sample191	4.50001502602943	4.62317270752179	4.68361426434743	4.6952679343241	4.69649489511508	4.72449938933346	4.72170528644318	4.76668971023521
Sample193	3.59139450137136	3.6697544444737	3.68387779133309	3.70214469861701	3.7501668210643	3.74595796282832	3.75758286024417	3.75548568146648
Sample194	3.90814551870852	4.0127135826979	4.07188642680052	4.05684965971213	4.08910070333699	4.09701909173081	4.1188595600176	4.10789727788271
Sample201	3.49229561770402	3.53624187495031	3.56819427699973	3.57788949120857	3.620068250871	3.61594788456885	3.60884204246045	3.61381809151861
Sample206	2.53762207828912	2.57532781850057	2.60227624818312	2.59993536669477	2.60688591969677	2.61627993966802	2.62810131111813	2.62387802461748
Sample207	3.15004364837858	3.26826118428997	3.30959735831732	3.33267251056904	3.32676344875413	3.34555395388162	3.33905148114284	3.37167374322325
Sample21	3.77426017235414	3.89043162223322	3.88878885273748	3.93214598903923	3.95778867822492	3.95912679102061	3.96656941179315	3.96101531013861
Sample210	3.11157468823687	3.1745970816657	3.21785113182891	3.22193928827693	3.24339346364168	3.24136523979285	3.24071878962354	3.23867245669936
Sample224	3.99174987486506	4.13113338590909	4.13981185197064	4.18505634734209	4.23964001750201	4.23325884281862	4.25565003581631	4.24522855122122
Sample286	4.03167662414022	4.12500559818064	4.17699929533809	4.17698719350594	4.21747099357769	4.22030189882111	4.23240040335756	4.2244082630698
Sample296	3.51779829290075	3.63909479398585	3.63061118956375	3.69288973444145	3.68747648385117	3.68476263905266	3.68720203558388	3.67786402434568
Sample299	4.23012505708873	4.35650886074702	4.3525764606089	4.41444344553352	4.42963777687474	4.45814714088497	4.44801613674065	4.45205605681373
Sample30	4.07984539380577	4.21178360558435	4.21115634207291	4.26341174375138	4.27660253673429	4.27725161986705	4.28306217771689	4.28535763755736
Sample300	3.35493089089519	3.44024699745215	3.48995344215922	3.4878026066113	3.49912689753904	3.53410122108416	3.5195041073038	3.54205530933257
Sample305	4.09809919929182	4.25536410317327	4.29609855641216	4.31742069044693	4.34204952768427	4.38185570934234	4.36690605419039	4.37958550638742
Sample308	1.33672067761705	1.3657232459024	1.36823947715899	1.38698283940227	1.38681126510313	1.38907486320292	1.3924522056734	1.39114707902195
Sample309	2.79374478233554	2.83468038128267	2.84007512396964	2.85780412918446	2.87437726408912	2.86898699122888	2.86774803558609	2.8689471217408
Sample31	2.55079076560613	2.62336732790961	2.62136619523868	2.65623299844059	2.66517603964848	2.67266858982716	2.67085667539446	2.66990007142972
Sample313	2.35024241658367	2.43642921321436	2.48898001314892	2.49803589312375	2.50497870446667	2.52283424024053	2.51811133606314	2.53759579300367
Sample315	2.76835097829867	2.83899822352011	2.84552953714222	2.87743314276823	2.88540404873685	2.89124877717181	2.89461444785027	2.89358353540588
Sample32	3.04628524942225	3.11739238160563	3.12364630560751	3.16541725891491	3.17905664143211	3.17980375014809	3.18407297594267	3.17990170040228
Sample343	3.21179491228052	3.29677420962384	3.33012364424418	3.33587540747065	3.34990419801911	3.38599460271107	3.38224370418975	3.38764678295599
Sample345	3.03693791812257	3.09222510337858	3.11940799990896	3.142007608611	3.14758430036817	3.17480113981225	3.17580373752316	3.18098756154787
Sample348	4.58725328303587	4.6727036094188	4.76313260035136	4.74513757841687	4.74407415117221	4.79534089746229	4.79657389724752	4.80190268028425
Sample349	1.54985175286496	1.594772113411	1.61164939491055	1.60786118956575	1.62723856291968	1.62797017630548	1.64356735524038	1.64553189416582
Sample352	4.65880261468739	4.76181363833269	4.82852874636668	4.8463333164499	4.89969998780741	4.91031762577437	4.91659779242074	4.9074446618841
Sample367	4.16975843293039	4.25492392809648	4.2692864555264	4.31751293583996	4.33454155536478	4.34778604515987	4.34505795141175	4.34201955077099
Sample368	3.29265619461601	3.35733440339536	3.39965499089587	3.38547263579911	3.39091884284899	3.39641159331334	3.41186770207939	3.4097463996625
Sample381	4.08281617221584	4.15344110241387	4.18434058043917	4.2245276303586	4.21344274407077	4.22443134038463	4.22992735616049	4.23877044832606
Sample383	4.49144585168869	4.63972796870139	4.68684541873617	4.71652502688983	4.71105577603919	4.72440783533583	4.72845104592136	4.74244508592986
Sample387	3.38871218236544	3.4688504143884	3.54445009789488	3.52708382895047	3.53906401820106	3.5546830743463	3.57696196324278	3.57542018009488
Sample388	4.05825286793337	4.14008379004013	4.21715684527757	4.22126178625757	4.23913736572541	4.246690058559	4.2740042840899	4.2790272572018
Sample394	2.91086809109639	3.01360010524708	3.05758838166401	3.09314760587869	3.08445846821487	3.09058666587185	3.077944436276	3.11737178874783
Sample396	4.09492291638296	4.19635430582723	4.22591040373906	4.25027545722927	4.26769129512731	4.29888462509857	4.28468529829861	4.2908636077161
Sample400	4.25323999508752	4.37562293256558	4.42274010321741	4.45727274641463	4.44465328840805	4.47207483019973	4.47343818867472	4.51656195436819
Sample402	4.23582322857853	4.32847080570899	4.33752067068174	4.38347593368907	4.40243746427542	4.41418220574925	4.40581853932615	4.41179919228503
Sample405	4.42309577981859	4.56036585075872	4.55752943489133	4.6508029215231	4.6601736350681	4.65976637363356	4.67056307762435	4.66613744134886
Sample408	3.77892943614845	3.84954888595698	3.89624946325908	3.9145175422298	3.93548477139978	3.9155126517198	3.97042459201194	3.97116187384979
Sample41	3.76257754415433	3.83774449948953	3.88028740803532	3.87705010409568	3.91459940474011	3.92607506626845	3.93029312665304	3.9261787732784
Sample415	1.93998469837314	2.00866994906417	2.02717714587049	2.04453103941495	2.04066063674045	2.05445840666497	2.048597039816	2.06338673574335
Sample419	3.26070986888878	3.34421446018768	3.33834793346959	3.38340821527708	3.39040420030887	3.40668644073606	3.40234725059468	3.40417640645214
Sample420	4.20576374076464	4.31011953975888	4.3154445048783	4.35360001243842	4.35274214571838	4.35535492549259	4.36648302346792	4.36952506356453
Sample421	2.94802970981639	3.01687268595253	3.05839944809708	3.06221301414817	3.07972934518979	3.10099967870502	3.10008680294478	3.11379673903102
Sample422	2.99340909172611	3.04712098367198	3.07036767816619	3.08915586768355	3.08623480584678	3.09026487531278	3.08961119443897	3.10912527427562
Sample423	4.20491490279438	4.30477263497405	4.33066136447802	4.35934289161339	4.35013995895014	4.36561839765141	4.39251975053528	4.39015193190738
Sample429	3.93034310839714	4.07246673415159	4.06233084416464	4.13332253630442	4.13564933898799	4.12764178572949	4.13599541118315	4.13501706601959
Sample431	4.32606679606548	4.43795108398267	4.52543706717099	4.5026711551513	4.54445358128766	4.57538962921309	4.5765841033572	4.56263664298556
Sample434	4.08251320051621	4.21743359521384	4.22565583475595	4.26242191672261	4.27529874112476	4.28340878773093	4.29050171776434	4.29020472395278
Sample437	4.72630041386459	4.91157464893586	4.92956467142617	4.98802953554586	4.96630029144779	4.99659372126049	5.05618615057485	5.0304775969033
Sample438	3.40878522328685	3.4947567614056	3.5434279427001	3.53025088246053	3.55445969808149	3.56759697998373	3.57957025680687	3.58833109701247
Sample440	4.30763405825761	4.40895398991278	4.40300966915322	4.4652722677211	4.47673915344706	4.47129020178304	4.46891175108211	4.47345348094718
Sample442	3.06524521209854	3.15447331919399	3.19433868193445	3.18871239046301	3.21151609061709	3.2288400860235	3.24486960206469	3.2431399802622
Sample444	2.13573137231427	2.17454921034461	2.1957414667974	2.22649804076319	2.22343854734374	2.22117320170663	2.23020944057054	2.23771388631151
Sample449	3.14755972804402	3.21077572668725	3.26504803631101	3.26608142140793	3.28064981286443	3.28952823852059	3.31243443940425	3.31911527741104
Sample454	2.77833238341649	2.83690178571439	2.84459873786411	2.85907734043958	2.87176050305437	2.87502386556912	2.87796562398409	2.8820696738886
Sample456	2.84414273224164	2.90872468780122	2.9324999851115	2.96397765126682	2.95617001020859	2.96985962808894	2.98047183296599	2.9765775036326
Sample461	4.12086204680654	4.20598375326495	4.2532441100057	4.29991625958084	4.31190205665113	4.30565846958307	4.30919916483701	4.32893395546574
Sample462	4.06598574558519	4.12186056535984	4.1656166566157	4.17044755617078	4.1994354622667	4.2088315012099	4.2169556400341	4.21062892115125
Sample463	3.24007290267438	3.27958366550312	3.33656859697335	3.33338296836533	3.35525037009318	3.36605679795204	3.38151150657557	3.38530917193983
Sample465	3.34948240112963	3.42057649400013	3.44820794443582	3.44364455024605	3.46098310727798	3.48385950096827	3.47253270246509	3.49353256473706
Sample467	2.87291949834493	2.95330814364805	2.94745821988396	2.97883524607054	2.99806514843093	3.00484769304742	3.00399443664985	3.00241304382274
Sample474	3.73581293618157	3.81708957745657	3.87640300915811	3.86962039310081	3.88706239203107	3.88845240992194	3.92000581560806	3.91281045304114
Sample476	3.79139739617938	3.87415727635459	3.88620602262526	3.90491582080189	3.95002599316128	3.94838990089417	3.94951788800896	3.94767919939276
Sample491	4.26974136178976	4.3975651936386	4.43373713990449	4.43713302944443	4.42732664726836	4.45484374318176	4.45386782035854	4.45326272731701
Sample498	2.50441315625992	2.55773198011158	2.60401290355323	2.59439403143951	2.62310709984518	2.62344368232979	2.63684956199414	2.64273992987411
Sample499	3.69053211213233	3.75062095883357	3.78622050336372	3.80911487103082	3.80564240827491	3.80053769629471	3.83017927588194	3.83441601199721
Sample500	4.02334862951001	4.11743774453324	4.1455302780068	4.168885560336	4.18507246281118	4.20734017436465	4.19755530484095	4.20320418130182
Sample52	4.51231885152371	4.7047679252678	4.71155006778351	4.79953598830773	4.82286041408951	4.82783023838725	4.83381584142062	4.83493371512692
Sample522	2.8086407826538	2.81985487580125	2.85250479478166	2.85332768027657	2.84522356252695	2.86343804658386	2.86358745577166	2.86280692142558
Sample526	3.16100340425865	3.25179836337927	3.29166324604036	3.31710913502903	3.33068034151075	3.34348060734809	3.36360244149161	3.35652745698189
Sample528	3.8402516035682	3.93230516643505	3.99722367480818	4.01086961265954	4.00768455713285	4.03259169602804	4.02149509817471	4.06381556199428
Sample530	3.78756665030351	3.85019378497458	3.89182540036781	3.91670794384593	3.93979531439553	3.92652949500861	3.92899468193178	3.94480647892145
Sample532	4.70112412803681	4.87836982196609	4.92299364138337	4.92977158036755	4.97153583344561	4.99136273315934	4.98105378753221	4.99213738287576
Sample533	2.80938468211112	2.87558162696835	2.91368177210499	2.90940642189473	2.93262818876145	2.94326169080349	2.9467163981521	2.95864582256857
Sample535	3.94581122735	4.05253033967838	4.05543307609359	4.10701051848803	4.12527402007934	4.14274768496477	4.1380225570998	4.14207796492534
Sample536	3.66668290502841	3.7922554000688	3.83080848503811	3.85802435845871	3.85467680036949	3.87634706035059	3.91543065031356	3.90426775717778
Sample539	4.5130787207722	4.62276135878142	4.67979452005755	4.67439254979598	4.74075296070725	4.73600912139677	4.73725610409245	4.7441835367988
Sample540	3.73414574785305	3.79874761684604	3.84951298608875	3.85685774484742	3.88101203049309	3.87093490226436	3.92340644151975	3.91578221715052
Sample549	3.67255211347019	3.77661253168404	3.80307712913527	3.82541019211648	3.81789983401745	3.84460847361332	3.84165109940814	3.8718764741909
Sample551	2.60316364812394	2.6472922566887	2.66658616577191	2.68289610882189	2.69209279488988	2.71630782887715	2.71144914406128	2.71177106344902
Sample553	2.85761328863568	2.92229266098983	2.93931378681017	2.96627838777318	2.99246328437933	3.00868312006739	3.03612681369055	3.02544432168438
Sample554	4.01663307941057	4.11987063111481	4.15082648680416	4.19303849131621	4.17850035832912	4.20125875434744	4.21731894720364	4.21089469644691
Sample555	4.66413083691701	4.8179896835283	4.82755413817026	4.87226400818434	4.91919690023909	4.91502593150596	4.92760284594549	4.92497118569968
Sample556	3.40922257143542	3.49569638431001	3.52211595380369	3.53811529338662	3.56178675079689	3.57670268692281	3.59867970187196	3.58311020688799
Sample557	3.56067509006686	3.6432577971611	3.63676036575026	3.69200925639239	3.69833720341921	3.69426113202226	3.7016427977255	3.69723879687535
Sample56	3.21590844837924	3.3051879041141	3.31173092152447	3.36964565885964	3.38627644131867	3.40326410498451	3.40415565303119	3.40201830658213
Sample561	2.58421631700906	2.65205164697663	2.68766091929299	2.7045921718573	2.72001808879131	2.71029048537326	2.71505161186259	2.72501055982648
Sample563	2.92493255180268	3.0195464240722	3.03227807523205	3.06175738289365	3.05789507745377	3.07467208976205	3.10767219398307	3.09847894447099
Sample566	4.84821861983982	5.01333605754295	5.12670206093779	5.09409908723474	5.1538230642068	5.1547917009855	5.20083780127676	5.18310611565211
Sample567	3.63956984741794	3.70355149556801	3.74814901467677	3.74094047309604	3.77213094755662	3.77815873818433	3.79358883837654	3.78606206027608
Sample571	2.69616615577096	2.75978934318183	2.78269412521086	2.8203385916681	2.8305076360047	2.8538099799997	2.84666255817946	2.84319214354847
Sample576	4.38348026335087	4.54401209796606	4.53064271520201	4.5957148820289	4.61582325502583	4.63734051217021	4.63159762883494	4.63154031037615
Sample577	3.91416633098134	4.01980406960061	4.06523155105485	4.07784336701596	4.08582213098615	4.1161470764283	4.11414566037309	4.13871340461928
Sample581	3.81110255997449	3.86302548026555	3.86472389453973	3.90657582229054	3.92470583824205	3.93743032945102	3.94111746669448	3.94201865182426
Sample586	3.39860768713996	3.48055592052803	3.51938437160955	3.52061415387793	3.51440894191718	3.54387137127543	3.54631061599314	3.55907765044559
Sample590	2.42517714144116	2.49573455657895	2.53617049836795	2.54941567142206	2.56970462661981	2.57903322886886	2.56813871324643	2.56920439108373
Sample596	3.44934678396974	3.52378204549806	3.55572760575076	3.56604578901564	3.60072327154262	3.6129948927075	3.61417348740611	3.60579322672426
Sample597	4.3908827677119	4.5348934754636	4.54218930678333	4.60310384220395	4.62755233510355	4.60457675290013	4.61752202092714	4.61671618046654
Sample603	3.25454267723172	3.37336389150691	3.35985978063576	3.39862049530272	3.41417624311286	3.43683208023715	3.42913621078164	3.43179560490607
Sample606	3.30452733146576	3.38332546672813	3.38035106766116	3.41209699154972	3.44130674685009	3.45151596881911	3.44190494459219	3.4480230418409
Sample610	2.75307307819644	2.79708412551719	2.8325873445963	2.82278449959259	2.84177334374282	2.85520201866769	2.86069819898794	2.85548046905508
Sample611	3.47647670508641	3.56704916960789	3.5936051515573	3.62202525806686	3.62312462945093	3.6230419257492	3.64658010512437	3.64270444882463
Sample612	3.88555424362829	3.95422791520964	4.00157839821645	4.03930622781832	4.05504505616762	4.04922894146724	4.0573137085953	4.07069032665173
Sample614	3.70568236312498	3.7617470628486	3.82315105329634	3.81211541236566	3.84643095158693	3.85901376944279	3.85256839339325	3.85510082187725
Sample615	2.55784180756258	2.63432311984858	2.66434304478149	2.67730406976157	2.68873590493456	2.70664663308159	2.69927294299046	2.69902500605213
Sample616	4.21345250294234	4.31480786012351	4.34824674544124	4.36299864567807	4.37176044098369	4.40516271318822	4.40098941172913	4.40694990089409
Sample618	3.44769384015092	3.54708039690692	3.58972705161218	3.60354246498776	3.63290244457297	3.64544397378104	3.63820065786785	3.63871627510207
Sample619	4.40389875936218	4.5133285525703	4.55061854191707	4.59049557814404	4.58248058462393	4.58714249999678	4.61766374950241	4.61619507842867
Sample620	3.85976023198117	3.95966388181585	4.00080446949941	4.03130564597923	4.01853662751856	4.02717028673911	4.06130508936432	4.0478640530666
Sample623	3.78284039536635	3.85077674269895	3.88943855887616	3.90432336840701	3.93084023248469	3.91901158082694	3.91986348223969	3.92965738865972
Sample625	4.43928670499751	4.57269906685389	4.60947362173781	4.62571576352345	4.62412587030116	4.62017543480204	4.67294180620686	4.65939255676627
Sample627	4.08196098835913	4.19324887401704	4.26578186200789	4.26223692797221	4.29976983709719	4.31938634298128	4.31571882919835	4.31090936781731
Sample628	2.20625256127572	2.30652545857923	2.34028625012168	2.36336920714506	2.35656596201665	2.3793295610428	2.3792854424638	2.39616858383767
Sample629	4.36624564290862	4.50232842721661	4.55152303804339	4.59492892332854	4.57772758981525	4.58227365151564	4.60799264253434	4.60294786027925
Sample630	3.33846985186421	3.39473597764477	3.43268384639767	3.45433564858733	3.44198260567269	3.45472818403034	3.47993874672942	3.47510595973919
Sample633	4.14242768706034	4.30172454562573	4.33374108144199	4.36100702992568	4.41693770656298	4.41369773895673	4.40659780231804	4.40781554230309
Sample635	3.39682445579029	3.43616736159388	3.45035523264517	3.49342646468667	3.4878362595487	3.48562430447122	3.49204948587062	3.51313988315021
Sample642	3.24285662321004	3.35275028832871	3.35113952455605	3.39101580796839	3.39336935479496	3.40512348033132	3.40558143393805	3.40708734262154
Sample644	4.44673005096883	4.57488923167038	4.63294526258699	4.67228723027349	4.66354786469617	4.68388367787933	4.65935461486331	4.73173063297455
Sample654	4.27014745230704	4.38394941142345	4.46097665598776	4.4508181437953	4.48109638041998	4.49239870048504	4.5308669008109	4.53120191969025
Sample657	3.29654442788014	3.37699390658175	3.38865736209847	3.41768687636707	3.42559218466234	3.4436014712863	3.43902093548404	3.44171232670192
Sample662	4.01332552699679	4.08665424877332	4.12671418211499	4.11906671297891	4.13496199025268	4.15866829611535	4.15908732086317	4.17556048970542
Sample663	4.12765835062832	4.26329896037277	4.26207398337256	4.30876562599577	4.3453020872644	4.35396048276231	4.35534043763377	4.35066138244049
Sample664	3.77634459067902	3.85641988669446	3.91599678801152	3.90297254815004	3.9199225240475	3.92741199932805	3.93802976149803	3.93081933445627
Sample672	3.41434492972305	3.49427649160049	3.52740240812225	3.54207231025824	3.54344740061602	3.54003389278482	3.58850101356496	3.58098871283026
Sample673	2.20853871212305	2.28470558369538	2.2901002444743	2.32184518215465	2.32007772349695	2.32004034690666	2.33645788671217	2.34380650099252
Sample674	3.05596421347807	3.12622544235038	3.18009696911475	3.16330696275013	3.19507673060304	3.20306918813204	3.22319587394467	3.21575194244972
Sample676	2.18645187380759	2.25732644235745	2.29801133405571	2.29484506356973	2.31057464013215	2.33564295594751	2.33519285199971	2.34424264668946
Sample677	2.82428857493664	2.89303283812934	2.92481551819339	2.93219602040078	2.93673705100738	2.95166406169571	2.95179186920728	2.96122891925862
Sample680	3.34529545596593	3.45176882995126	3.45678558391414	3.48952764573814	3.50584586346846	3.50901309818915	3.50818553558398	3.5095632081217
Sample681	3.87700095759826	3.97033422275787	3.98654909744671	4.00500877388161	4.03786368852901	4.0526380814943	4.04955571377955	4.0520821269116
Sample683	3.73506108407948	3.79718165335995	3.85116482922304	3.8643969762847	3.88468765992457	3.89124409787936	3.902614474967	3.90453703359986
Sample684	3.98589493698581	4.05066226329235	4.07907721964258	4.10119215866022	4.0992456326258	4.10601597180626	4.11039873811622	4.12963204975157
Sample685	4.04350337099832	4.14293145664787	4.18254824303799	4.19967402955198	4.19929709243501	4.23220979558067	4.26964495225377	4.25922330838705
Sample686	3.06506994830448	3.12379011755835	3.16829111420716	3.16707270638601	3.18225622423579	3.19316930850507	3.20686566042633	3.20341126699586
Sample687	4.29335968547426	4.43113726906032	4.47665072546312	4.49976409980493	4.48926955938566	4.51093757509114	4.55108424384832	4.54235615119788
Sample688	3.78371435667492	3.91800607568724	3.98353600847386	4.00765924985735	4.01789085118292	4.05762195366487	4.04711236577539	4.05309389670697
Sample694	3.98703060100049	4.10036644554678	4.16052302139991	4.16120075036757	4.16979355181673	4.20566329203021	4.20517134580789	4.21996463934856
Sample697	4.00352248728197	4.09511948383833	4.14068386345202	4.16053554848973	4.16487347853892	4.19739254447085	4.18765879190414	4.22752958176648
Sample698	4.07156495055312	4.1673777299059	4.21658899319258	4.20631617169644	4.22555045752016	4.23095826804272	4.26272165252737	4.2686756531284
Sample702	4.79802027307058	4.90059409486412	4.92140216727809	4.95917086603536	4.97829136801409	4.96500922804866	4.97044083951596	4.9767578559468
Sample703	3.39414759878096	3.47218504408656	3.51699844857144	3.51433857219664	3.5393100196515	3.55873437943082	3.5754029402081	3.57301138493423
Sample705	4.00348771209898	4.08637471142634	4.12849579755158	4.12539604910838	4.14855712103284	4.16112097185522	4.17710789709548	4.17383250275294
Sample71	2.753574545367	2.79333396399502	2.82490658656994	2.81796411378043	2.83454526333343	2.83088116049623	2.82743490356252	2.83048512845891
Sample710	3.44550916050287	3.51940111864905	3.55561223981097	3.55998141330597	3.59682071733614	3.59943824166149	3.61664904112837	3.62565913221091
Sample716	2.69826190228213	2.76865756103283	2.8051737474271	2.8096244435281	2.81060083505986	2.8225739860912	2.82119872836928	2.84159183808438
Sample717	4.4117109777613	4.54533644010442	4.60986933233574	4.618151530868	4.67029307755408	4.67502824883772	4.71410951060274	4.69929646088351
Sample720	2.84057101803371	2.87738503186128	2.90913601241893	2.92403563513938	2.92269587694736	2.93070825276916	2.9286932369252	2.9461194401437
Sample722	3.70569154298719	3.79775592543551	3.81067423094718	3.82486355014771	3.84462019728791	3.86306462669936	3.85389203266077	3.85683710651579
Sample724	3.93922236631482	4.02128363415998	4.05773061159634	4.10070851494388	4.12308314877573	4.11477615261639	4.11573076496826	4.12956039723262
Sample725	4.29760627328331	4.38380120854939	4.42861127269469	4.42347790694643	4.47190533990925	4.48614257207731	4.50758975511954	4.49120368022432
Sample728	1.44440545700354	1.49298524341463	1.53171712818236	1.53590588204114	1.54260583729975	1.5658525960043	1.55731829964062	1.57321252489534
Sample729	3.01114117361931	3.1273989358919	3.1727649413462	3.18283256887206	3.21449490947818	3.22990735775873	3.22306278636077	3.22834671841169
Sample735	3.28383162982272	3.37685173061121	3.43353994205956	3.43780163646993	3.4692698431295	3.48046338776152	3.50424205141666	3.5001681074
Sample737	2.97603730570445	3.03467316869543	3.07303955996305	3.08942036198595	3.09456802474013	3.10427541986789	3.11450337059467	3.13256955081454
Sample738	3.70518579481254	3.78240555570865	3.81006875214889	3.84374362636479	3.83621682884746	3.84564187207875	3.85610421819301	3.85307114829904
Sample740	4.00063176483716	4.13569862013413	4.13039332749886	4.18901615725728	4.19738266577948	4.19237380380381	4.19978980745178	4.20142710715776
Sample746	2.84320756632893	2.90258416585419	2.95092322498991	2.93626371993989	2.95758809799971	2.9600572600309	2.98480406886656	2.99588994922492
Sample748	3.20621281586234	3.27370688587146	3.30154292030806	3.32981829938908	3.32634403607108	3.32754616389041	3.34744874163851	3.35808680966384
Sample749	4.03635544608229	4.14519642645953	4.17320878989638	4.20822931804998	4.19996987284456	4.22513897985476	4.20712577651721	4.25222297590908
Sample761	3.79463767637473	3.89228964324105	3.91632279867339	3.93594929708652	3.95360951574623	3.98422036281613	3.97169633275431	3.97964338990596
Sample763	2.84350772517861	2.90253712879677	2.93964527794828	2.94190453659112	2.95145334401115	2.98700565917837	2.99196464487853	2.99161475502735
Sample764	3.92786681233935	4.01296883443887	4.07860312677937	4.08418628436151	4.08713736171087	4.11654946069404	4.11855174267864	4.14297352948138
Sample770	4.10673066109472	4.23936337387333	4.28436063007182	4.28208084926144	4.30181336426884	4.32878604250391	4.34040837050167	4.35224267115205
Sample771	3.19542197164385	3.26664294036602	3.29518284344656	3.29189388445579	3.31847009353623	3.32199609934022	3.32214397571828	3.31887050412965
Sample772	3.40414736610971	3.48262626182181	3.52854569197226	3.5278583891662	3.52303113021418	3.5520794730995	3.55662887170219	3.56694027307193
Sample773	2.42553903954498	2.47420031209998	2.48606629573431	2.50998190524623	2.50485474106446	2.52235908144733	2.54045259319081	2.53483848947755
Sample774	4.03220907149725	4.13548485209768	4.18548008580476	4.21218610818077	4.21465205274934	4.22659189915871	4.23947848089639	4.24115599744561
Sample775	3.82933402894397	3.92842341363316	3.9699421449382	3.98407322720276	3.97489979385686	3.99613502688136	3.99740950331059	4.02819498920586
Sample778	3.75558416130974	3.83380628444896	3.89072768862214	3.90001393382405	3.91100943504455	3.92404168854831	3.9326132219424	3.94290562767322
Sample779	4.25476995367937	4.43505248362089	4.50843127709818	4.56815125867654	4.56536441905775	4.57943052644172	4.61267063538154	4.5991045441051
Sample78	2.18544783202116	2.2129269166722	2.23195337010614	2.24308033857201	2.23793917344231	2.23977770787462	2.25768091397552	2.25312589965677
Sample781	3.29988607542329	3.35297063246513	3.37651177506348	3.38278177523962	3.412788829916	3.41518751792256	3.43536515323382	3.43575595432271
Sample783	2.79584729911227	2.86877154511215	2.88167571374507	2.90229456043817	2.90474298232745	2.93425651095126	2.92582110358369	2.92680238598563
Sample790	3.70720495516743	3.82999148854098	3.9108060494052	3.89261183202605	3.9383338005802	3.94965775571652	3.97858057523394	3.98376582214288
Sample80	3.95139441960608	4.06969363574548	4.07155403309021	4.11426108999225	4.13220806180809	4.15699976048961	4.14922969401214	4.15302494077779
Sample800	4.37873299201872	4.50449877753536	4.57034672260954	4.55793630080642	4.60717962153267	4.6032048269324	4.63796001869368	4.63365867962611
Sample808	2.68860177862804	2.74750917805854	2.77496113751564	2.78197217287186	2.80027200515847	2.79547454326125	2.79147487803395	2.7978759851117
Sample809	4.4685651327932	4.6430923290347	4.70654515634827	4.71754876751862	4.73714541574157	4.78612458070158	4.76700224006646	4.77298974850689
Sample810	4.81319758935183	4.94616817763011	5.05353657450476	5.03791147337133	5.09112489614715	5.10473826668388	5.10832923738129	5.09620090905532
Sample815	2.7591298770775	2.80729336548841	2.84707618749263	2.8360941100731	2.8567778577636	2.85506884794337	2.87848066553424	2.88467295088181
Sample818	4.77004919638683	4.93516850210926	5.00151720308783	5.03130431235103	5.04196099191638	5.10244950188071	5.08680233907842	5.09433622514902
Sample820	4.65925601577891	4.75689925095992	4.83878567345119	4.84844462590446	4.8632750061218	4.92920910008702	4.9256966178563	4.93007125812679
Sample824	4.34218448365646	4.47063239168831	4.50756848670839	4.52686855310281	4.54663921533988	4.58716863855224	4.58198794799518	4.59325393873768
Sample828	4.04141469590305	4.12044525820353	4.16292702101194	4.19689409026598	4.18225465755578	4.19960825820936	4.23236902257645	4.23024035352476
Sample829	4.22916443471731	4.34480626911519	4.37490993080995	4.40903772604459	4.4363693633312	4.45984025292221	4.44729254298373	4.45772951868641
Sample831	4.67843671376145	4.82469949185876	4.90496835229273	4.92139635162836	4.92215139192596	4.94885899793855	4.96936161415865	4.99435793865481
Sample833	4.05195723776683	4.21416705673203	4.27218155359689	4.27783616105923	4.31026454081398	4.29946507876184	4.36137376645651	4.36299079890661
Sample835	3.85384256959792	3.97379980227931	3.96911163833058	4.01389826484944	4.04244290061375	4.04414666536713	4.04122180865372	4.04162736951719
Sample837	3.05849165950862	3.17579039820357	3.18593772684088	3.2258662457133	3.24063947900684	3.2667317643213	3.26162968841295	3.26805790680767
Sample838	3.02517315574575	3.10367283076721	3.12587215310803	3.13106027854973	3.14182491511472	3.15099489866676	3.15516291229165	3.18176436777847
Sample839	3.22277473122488	3.31372972160056	3.3482074615012	3.38838993622022	3.39280045794656	3.38575534211875	3.39848635159261	3.42258531487774
Sample845	3.90175041033683	3.98809560479598	3.98593468919071	4.04706733832137	4.04934284131314	4.05056529062936	4.04990324791234	4.04804743189296
Sample846	3.6299601775014	3.74520373532253	3.75807464732384	3.81792235052301	3.82206939126584	3.8418413145123	3.84198830610155	3.83659223876863
Sample85	3.22158776466298	3.28571804003177	3.27578318318802	3.31299515463742	3.32379532482386	3.32200471803532	3.32386308748548	3.3226804719009
Sample853	3.97025801241969	4.10307137102606	4.13602210913356	4.17806540369527	4.19050769252482	4.2327092554936	4.23052977933474	4.23684614665188
Sample854	3.03047200457286	3.09967328593658	3.14138068197135	3.15510248330031	3.16235129744987	3.17120429067624	3.17540668251088	3.19936077612664
Sample857	3.51017772068142	3.58528583167967	3.61294516418936	3.62489878626634	3.65004740823259	3.67060335548092	3.6599254937447	3.66572707215078
Sample860	3.81264390150343	3.92540946920256	3.95230958186753	4.01393794487221	4.01631898709143	4.00890670896687	4.02863175183725	4.0498663504981
Sample861	3.85898500487938	3.97762693986626	4.01290857351592	4.05582233458663	4.07922454643006	4.0904061214802	4.09167050192555	4.09564702905004
Sample864	4.44446172164621	4.58552799769957	4.65004139099743	4.64800379875304	4.65335464248141	4.71000208015823	4.70319078481994	4.71552661885887
Sample865	3.6517480901977	3.68483617725156	3.7527378695129	3.74508666757614	3.74975692758631	3.78324508555528	3.77266030726354	3.78823287593747
Sample866	3.36545101510738	3.41970578767958	3.45410276875876	3.44492922396141	3.46210561804232	3.47231015316349	3.47636440416541	3.49063805853553
Sample868	3.01207669850817	3.0882459145812	3.14023671448947	3.12679279917369	3.14987791490644	3.16155822190961	3.18231181543665	3.18055587964236
Sample869	2.51985358818045	2.57183840287291	2.56900880680398	2.6032605668979	2.60238027395794	2.61370697085265	2.61253831068653	2.60947843584541
Sample870	4.06359002320664	4.14679574022862	4.17025055063521	4.21138685013974	4.23198807907766	4.259035233962	4.26232034265458	4.26531061372446
Sample881	4.20534638893607	4.35092111967292	4.33604948407035	4.40069763301996	4.39930669015884	4.41640263647057	4.41865222765248	4.4193568833096
Sample90	3.95448878811957	4.0607378572112	4.10505314418603	4.10257371291543	4.1031334553493	4.1522065237949	4.14993848817825	4.15988145955027
