# Supplementary material for: Patterns in soil microbial diversity across Europe
Source: Nat Commun. 2023 Jun 8;14:3311. doi: 10.1038/s41467-023-37937-4 (PMC10250377; doi:10.1038/s41467-023-37937-4)
Supplement: Supplementary file 6 — Supplementary Dataset 2 [file 41467_2023_37937_MOESM6_ESM.xlsx]

## Sheet: Alpha_function_single
ANOVA Alpha-diversity and functional groups - Single effect models
Variable	Term	df	F_stat	p_value	p_value_PERMANOVA
Observed richness 16S	pH_H2O	1	420.3844	1.732e-73	0.001
	Coarse_fragments	1	8.0770	0.0046138	0.008
	Bulk_Density_0_20_cm	1	62.7386	9.320e-15	0.001
	Clay_content	1	11.1881	0.0008673	0.008
	Silt_content	1	37.4360	1.574e-09	0.001
	Carbonate_content	1	53.7438	6.341e-13	0.001
	C_N_ratio	1	60.7974	2.305e-14	0.001
	Extractable_potassium_content	1	6.2710	0.0125002	0.015
	monthly_aridity_index	1	2.4267	0.1197357	0.093
	isothermality	1	0.0430	0.8357526	0.735
	temp_annual_range	1	23.0500	1.932e-06	0.001
	Sub_level	5	2.5666	0.0259004	0.038
	Residuals	698	NA	NA	NA
Shannon index 16S	pH_H2O	1	552.3659	2.123e-90	0.001
	Coarse_fragments	1	13.9680	0.0002012	0.012
	Bulk_Density_0_20_cm	1	62.5958	9.980e-15	0.001
	Clay_content	1	6.0966	0.0137830	0.814
	Silt_content	1	49.6444	4.435e-12	0.001
	Carbonate_content	1	52.3321	1.238e-12	0.001
	C_N_ratio	1	63.4880	6.588e-15	0.001
	Extractable_potassium_content	1	2.9991	0.0837536	0.097
	monthly_aridity_index	1	2.0617	0.1514890	0.082
	monthly_air_temperature	1	2.1722	0.1409783	0.019
	isothermality	1	0.3973	0.5287043	0.695
	temp_annual_range	1	28.7881	1.100e-07	0.001
	Sub_level	5	6.1505	1.373e-05	0.005
	Residuals	697	NA	NA	NA
Observed richness ITS	pH_H2O	1	59.4613	4.278e-14	0.001
	Coarse_fragments	1	2.4423	0.118550	0.144
	Bulk_Density_0_20_cm	1	39.7493	5.103e-10	0.001
	Silt_content	1	1.9717	0.160714	0.189
	C_N_ratio	1	30.6587	4.350e-08	0.001
	temp_seasonality	1	0.0015	0.969244	0.996
	temp_annual_range	1	10.1875	0.001477	0.002
	Sub_level	5	9.9866	3.028e-09	0.001
	Residuals	702	NA	NA	NA
Shannon index ITS	pH_H2O	1	56.0297	2.141e-13	0.001
	Bulk_Density_0_20_cm	1	23.7903	1.330e-06	0.001
	Silt_content	1	0.8886	0.346180	0.386
	Phosphorus_content	1	5.8602	0.015739	0.021
	Extractable_potassium_content	1	7.6941	0.005687	0.005
	isothermality	1	3.0674	0.080312	0.093
	Sub_level	5	11.5564	9.605e-11	0.001
	Residuals	703	NA	NA	NA
Bacterial chemoheterotrophs	pH_H2O	1	988.120	6.142e-136	0.001
	Bulk_Density_0_20_cm	1	102.334	1.522e-22	0.001
	Silt_content	1	15.227	0.0001045	0.001
	Carbonate_content	1	2.336	0.1268686	0.018
	C_N_ratio	1	41.092	2.670e-10	0.001
	Extractable_potassium_content	1	27.771	1.820e-07	0.001
	monthly_aridity_index	1	12.206	0.0005063	0.001
	isothermality	1	26.798	2.954e-07	0.001
	temp_annual_range	1	20.678	6.401e-06	0.001
	Sub_level	5	11.501	1.088e-10	0.001
	Residuals	700	NA	NA	NA
Bacterial N-fixers	pH_H2O	1	0.0005	0.9813906	0.003
	Bulk_Density_0_20_cm	1	68.3906	6.760e-16	0.001
	Carbonate_content	1	74.7892	3.568e-17	0.001
	Phosphorus_content	1	1.1980	0.2741007	0.198
	C_N_ratio	1	98.3086	9.038e-22	0.001
	monthly_aridity_index	1	9.7881	0.0018294	0.002
	monthly_air_temperature	1	1.6729	0.1962929	0.405
	isothermality	1	41.0332	2.748e-10	0.001
	temp_seasonality	1	22.1099	3.103e-06	0.001
	temp_annual_range	1	18.0468	2.447e-05	0.001
	Sub_level	5	5.0428	0.0001507	0.001
	Residuals	699	NA	NA	NA
Bacterial pathogens	pH_H2O	1	193.1880	5.805e-39	0.001
	Bulk_Density_0_20_cm	1	24.9497	7.439e-07	0.727
	Clay_content	1	74.5624	3.949e-17	0.001
	Silt_content	1	17.4641	3.299e-05	0.001
	Carbonate_content	1	24.9944	7.275e-07	0.002
	monthly_aridity_index	1	0.4874	0.4853030	0.076
	monthly_air_temperature	1	13.3798	0.0002734	0.917
	isothermality	1	1.2524	0.2634826	0.201
	temp_seasonality	1	8.9288	0.0029053	0.001
	Sub_level	5	9.0778	2.240e-08	0.001
	Residuals	700	NA	NA	NA
Ectomycorrhizal fungi	pH_H2O	1	661.1085	2.306e-103	0.001
	Coarse_fragments	1	8.7266	0.003240	0.059
	Phosphorus_content	1	118.8204	1.123e-25	0.001
	monthly_aridity_index	1	8.8122	0.003094	0.061
	Sub_level	5	118.3502	7.856e-91	0.001
	Residuals	705	NA	NA	NA
Arbuscular mycorrhizal fungi	Coarse_fragments	1	1.5468	0.214019	0.789
	Clay_content	1	60.1714	3.073e-14	0.001
	Carbonate_content	1	8.1647	0.004398	0.072
	Extractable_potassium_content	1	4.6720	0.030997	0.1
	isothermality	1	42.3639	1.443e-10	0.001
	temp_seasonality	1	7.0028	0.008321	0.008
	temp_annual_range	1	0.0526	0.818748	0.626
	prec_seasonality	1	7.6049	0.005973	0.002
	Sub_level	5	36.2523	4.616e-33	0.001
	Residuals	701	NA	NA	NA
Fungal saprotrophs	pH_H2O	1	234.0885	8.604e-46	0.001
	Bulk_Density_0_20_cm	1	70.9549	2.073e-16	0.001
	Clay_content	1	0.8360	0.36085	0.354
	Carbonate_content	1	36.3281	2.698e-09	0.001
	Phosphorus_content	1	64.7016	3.733e-15	0.001
	Extractable_potassium_content	1	0.1835	0.66850	0.945
	monthly_aridity_index	1	1.9455	0.16352	0.155
	isothermality	1	0.1370	0.71137	0.655
	temp_seasonality	1	3.2482	0.07193	0.063
	temp_annual_range	1	18.0929	2.390e-05	0.001
	Sub_level	5	31.2630	9.156e-29	0.001
	Residuals	699	NA	NA	NA
Fungal plant pathogens	pH_H2O	1	202.3176	1.647e-40	0.001
	Coarse_fragments	1	2.9418	0.08676	0.059
	Clay_content	1	3.6922	0.05507	0.084
	Silt_content	1	5.6514	0.01771	0.024
	Carbonate_content	1	32.4017	1.846e-08	0.001
	Phosphorus_content	1	1.8761	0.17122	0.191
	isothermality	1	0.6098	0.43512	0.405
	temp_seasonality	1	0.5686	0.45107	0.522
	temp_annual_range	1	22.6172	2.402e-06	0.001
	prec_seasonality	1	3.8756	0.04939	0.058
	Sub_level	5	27.3666	2.446e-25	0.001
	Residuals	699	NA	NA	NA

## Sheet: Alpha_function_interaction
One-way ANOVA Alpha-diversity and functional groups - Interaction effect models
Variable	Term	df	F_stat	p_value	p_value_PERMANOVA
Observed richness 16S	pH_H2O:isothermality	1	345.3579	3.934e-62	0.001
	pH_H2O:temp_seasonality	1	15.2141	0.0001060	0.001
	pH_H2O:temp_annual_range	1	234.1457	2.333e-45	0.001
	pH_H2O:prec_seasonality	1	1.5408	0.2149519	0.141
	monthly_aridity_index:Clay_content	1	14.4417	0.0001582	0.002
	Clay_content:monthly_air_temperature	1	21.0167	5.463e-06	0.001
	temp_annual_range:Clay_content	1	0.4644	0.4958061	0.199
	monthly_air_temperature:Silt_content	1	22.2376	2.951e-06	0.001
	isothermality:Silt_content	1	3.6921	0.0551096	0.035
	temp_seasonality:Silt_content	1	23.8988	1.281e-06	0.001
	monthly_aridity_index:Carbonate_content	1	24.1908	1.107e-06	0.001
	isothermality:Carbonate_content	1	4.5470	0.0333508	0.028
	prec_seasonality:Carbonate_content	1	0.2015	0.6536691	0.73
	temp_seasonality:Phosphorus_content	1	0.0805	0.7766725	0.99
	temp_annual_range:Phosphorus_content	1	5.6220	0.0180270	0.016
	monthly_aridity_index:C_N_ratio	1	26.3141	3.837e-07	0.001
	monthly_air_temperature:C_N_ratio	1	26.9843	2.750e-07	0.001
	isothermality:C_N_ratio	1	8.3065	0.0040809	0.003
	temp_seasonality:C_N_ratio	1	0.8904	0.3457236	0.098
	temp_annual_range:C_N_ratio	1	73.6379	6.910e-17	0.001
	monthly_aridity_index:Extractable_potassium_content	1	0.0745	0.7849281	0.873
	monthly_air_temperature:Extractable_potassium_content	1	7.0484	0.0081280	0.003
	isothermality:Extractable_potassium_content	1	0.6825	0.4090182	0.415
	temp_seasonality:Extractable_potassium_content	1	3.1152	0.0780338	0.042
	temp_annual_range:Extractable_potassium_content	1	8.8451	0.0030478	0.002
	pH_H2O:Sub_level	5	2.2982	0.0437163	0.116
	Clay_content:Sub_level	5	5.1796	0.0001139	0.001
	Carbonate_content:Sub_level	5	1.1671	0.3238380	0.351
	C_N_ratio:Sub_level	5	7.1134	1.722e-06	0.001
	isothermality:Sub_level	5	1.6868	0.1355712	0.125
	temp_seasonality:Sub_level	5	1.2584	0.2802876	0.297
	temp_annual_range:Sub_level	5	2.7873	0.0167884	0.008
	prec_seasonality:Sub_level	5	1.9479	0.0845211	0.035
	Residuals	649	NA	NA	NA
Shannon index 16S	pH_H2O:temp_seasonality	1	186.6203	1.312e-37	0.001
	temp_seasonality:Coarse_fragments	1	28.2902	1.430e-07	0.001
	monthly_aridity_index:Bulk_Density_0_20_cm	1	1.0625	0.303019	0.114
	monthly_aridity_index:Clay_content	1	3.5211	0.061030	0.904
	Clay_content:monthly_air_temperature	1	28.0782	1.589e-07	0.001
	Clay_content:temp_annual_range	1	73.5872	6.818e-17	0.001
	Clay_content:prec_seasonality	1	0.0064	0.936056	0.68
	monthly_aridity_index:Silt_content	1	42.7624	1.236e-10	0.001
	monthly_air_temperature:Silt_content	1	120.9573	5.889e-26	0.001
	temp_seasonality:Silt_content	1	96.8476	2.027e-21	0.001
	Carbonate_content:isothermality	1	18.4555	2.000e-05	0.001
	temp_annual_range:Carbonate_content	1	45.4600	3.396e-11	0.001
	temp_seasonality:Phosphorus_content	1	7.9353	0.004992	0.186
	temp_annual_range:Phosphorus_content	1	31.7078	2.650e-08	0.001
	monthly_aridity_index:C_N_ratio	1	149.6221	3.661e-31	0.001
	monthly_air_temperature:C_N_ratio	1	47.3494	1.379e-11	0.001
	isothermality:C_N_ratio	1	9.8678	0.001757	0.001
	temp_seasonality:C_N_ratio	1	3.7749	0.052450	0.001
	temp_annual_range:C_N_ratio	1	2.0405	0.153635	0.004
	monthly_aridity_index:Extractable_potassium_content	1	0.6216	0.430720	0.097
	temp_seasonality:Extractable_potassium_content	1	23.7783	1.355e-06	0.001
	prec_seasonality:Extractable_potassium_content	1	0.5298	0.466967	0.575
	pH_H2O:Sub_level	5	10.2001	1.981e-09	0.001
	Clay_content:Sub_level	5	5.3563	7.758e-05	0.001
	C_N_ratio:Sub_level	5	12.8817	5.666e-12	0.001
	isothermality:Sub_level	5	2.5881	0.024877	0.069
	temp_seasonality:Sub_level	5	1.8191	0.106937	0.126
	temp_annual_range:Sub_level	5	11.3404	1.634e-10	0.001
	Residuals	662	NA	NA	NA
Observed richness ITS	pH_H2O:monthly_aridity_index	1	0.1538	0.6950802	0.751
	pH_H2O:monthly_air_temperature	1	22.0528	3.231e-06	0.001
	pH_H2O:temp_seasonality	1	6.7541	0.0095631	0.017
	pH_H2O:temp_annual_range	1	1.1929	0.2751424	0.265
	monthly_aridity_index:Coarse_fragments	1	0.1159	0.7335990	0.82
	Coarse_fragments:isothermality	1	0.2083	0.6482869	0.667
	temp_seasonality:Coarse_fragments	1	10.3892	0.0013302	0.003
	temp_annual_range:Coarse_fragments	1	2.7393	0.0983878	0.107
	isothermality:Bulk_Density_0_20_cm	1	67.3639	1.194e-15	0.001
	Bulk_Density_0_20_cm:prec_seasonality	1	0.1151	0.7345003	0.692
	monthly_air_temperature:Clay_content	1	0.3575	0.5500917	0.635
	temp_seasonality:Clay_content	1	2.2770	0.1317872	0.092
	temp_annual_range:Clay_content	1	0.1269	0.7218165	0.659
	temp_seasonality:Silt_content	1	8.4079	0.0038608	0.005
	temp_seasonality:Carbonate_content	1	0.0627	0.8023055	0.818
	temp_annual_range:Carbonate_content	1	0.7772	0.3783128	0.295
	monthly_aridity_index:Phosphorus_content	1	0.6880	0.4071496	0.39
	monthly_air_temperature:Phosphorus_content	1	3.6550	0.0563360	0.05
	isothermality:Phosphorus_content	1	11.7504	0.0006463	0.001
	temp_seasonality:Phosphorus_content	1	0.2986	0.5849643	0.551
	temp_annual_range:Phosphorus_content	1	0.9012	0.3428150	0.423
	monthly_air_temperature:C_N_ratio	1	14.7557	0.0001342	0.001
	temp_seasonality:C_N_ratio	1	22.7892	2.230e-06	0.001
	temp_annual_range:C_N_ratio	1	10.4193	0.0013091	0.003
	prec_seasonality:C_N_ratio	1	0.0885	0.7662287	0.747
	monthly_aridity_index:Extractable_potassium_content	1	1.6100	0.2049415	0.248
	prec_seasonality:Extractable_potassium_content	1	10.7312	0.0011088	0.005
	pH_H2O:Sub_level	5	8.6909	5.434e-08	0.001
	Bulk_Density_0_20_cm:Sub_level	5	2.2105	0.0516639	0.065
	Clay_content:Sub_level	5	3.7231	0.0024866	0.002
	monthly_aridity_index:Sub_level	5	1.3906	0.2257146	0.266
	monthly_air_temperature:Sub_level	5	3.0740	0.0094324	0.006
	temp_seasonality:Sub_level	5	2.4421	0.0331023	0.041
	Residuals	657	NA	NA	NA
Shannon index ITS	pH_H2O:monthly_air_temperature	1	19.1500	1.406e-05	0.001
	pH_H2O:temp_seasonality	1	18.6109	1.850e-05	0.001
	pH_H2O:temp_annual_range	1	0.9282	0.3356807	0.459
	pH_H2O:prec_seasonality	1	0.9375	0.3332827	0.36
	monthly_aridity_index:Coarse_fragments	1	0.4317	0.5114078	0.673
	Coarse_fragments:isothermality	1	2.1436	0.1436493	0.101
	prec_seasonality:Coarse_fragments	1	0.1430	0.7054301	0.406
	monthly_aridity_index:Bulk_Density_0_20_cm	1	6.9450	0.0086045	0.026
	temp_annual_range:Bulk_Density_0_20_cm	1	18.5215	1.937e-05	0.001
	temp_seasonality:Clay_content	1	0.8021	0.3707805	0.595
	temp_annual_range:Clay_content	1	1.7855	0.1819369	0.151
	prec_seasonality:Clay_content	1	11.1792	0.0008743	0.001
	monthly_aridity_index:Carbonate_content	1	0.3019	0.5828941	0.704
	monthly_aridity_index:Phosphorus_content	1	1.0166	0.3137078	0.29
	temp_seasonality:C_N_ratio	1	47.3849	1.368e-11	0.001
	temp_annual_range:C_N_ratio	1	9.0771	0.0026881	0.004
	prec_seasonality:C_N_ratio	1	0.0002	0.9879698	0.751
	monthly_aridity_index:Extractable_potassium_content	1	0.5984	0.4394711	0.428
	prec_seasonality:Extractable_potassium_content	1	2.7665	0.0967373	0.101
	pH_H2O:Sub_level	5	7.5987	5.944e-07	0.001
	Bulk_Density_0_20_cm:Sub_level	5	1.7202	0.1277455	0.143
	Clay_content:Sub_level	5	1.6011	0.1576142	0.298
	Carbonate_content:Sub_level	5	0.7030	0.6213010	0.564
	Phosphorus_content:Sub_level	5	3.1985	0.0073261	0.021
	monthly_aridity_index:Sub_level	5	1.8206	0.1066518	0.122
	monthly_air_temperature:Sub_level	5	2.5281	0.0279954	0.052
	temp_seasonality:Sub_level	5	1.9608	0.0825243	0.048
	Residuals	655	NA	NA	NA
Bacterial chemoheterotrophs	pH_H2O:monthly_air_temperature	1	802.9815	7.092e-117	0.001
	pH_H2O:temp_seasonality	1	59.6836	4.055e-14	0.001
	pH_H2O:temp_annual_range	1	107.4115	1.882e-23	0.001
	pH_H2O:prec_seasonality	1	3.4979	0.0618810	0.097
	monthly_air_temperature:Coarse_fragments	1	0.6040	0.4373399	0.369
	temp_seasonality:Coarse_fragments	1	3.8172	0.0511442	0.048
	monthly_aridity_index:Bulk_Density_0_20_cm	1	44.6673	4.903e-11	0.001
	monthly_air_temperature:Bulk_Density_0_20_cm	1	50.9944	2.410e-12	0.001
	Bulk_Density_0_20_cm:isothermality	1	220.2847	2.563e-43	0.001
	temp_annual_range:Bulk_Density_0_20_cm	1	10.6387	0.0011634	0.019
	monthly_air_temperature:Clay_content	1	1.6304	0.2020872	0.176
	isothermality:Clay_content	1	0.3015	0.5830972	0.203
	prec_seasonality:Silt_content	1	14.9610	0.0001204	0.001
	temp_seasonality:Carbonate_content	1	10.7394	0.0011027	0.002
	temp_annual_range:Carbonate_content	1	12.5082	0.0004330	0.001
	isothermality:Phosphorus_content	1	26.3356	3.759e-07	0.001
	monthly_aridity_index:C_N_ratio	1	9.7448	0.0018753	0.007
	isothermality:C_N_ratio	1	18.1785	2.299e-05	0.001
	temp_seasonality:C_N_ratio	1	11.2980	0.0008198	0.001
	temp_annual_range:C_N_ratio	1	30.5533	4.649e-08	0.001
	isothermality:Extractable_potassium_content	1	10.6984	0.0011270	0.002
	pH_H2O:Sub_level	5	6.2114	1.214e-05	0.001
	C_N_ratio:Sub_level	5	4.7866	0.0002626	0.001
	monthly_aridity_index:Sub_level	5	2.3089	0.0427842	0.002
	monthly_air_temperature:Sub_level	5	3.2733	0.0062781	0.005
	Residuals	673	NA	NA	NA
Bacterial N-fixers	pH_H2O:monthly_air_temperature	1	1.8209	0.1776657	0.002
	pH_H2O:isothermality	1	15.8772	7.513e-05	0.027
	pH_H2O:temp_seasonality	1	56.4561	1.880e-13	0.001
	pH_H2O:temp_annual_range	1	104.8903	6.074e-23	0.001
	monthly_air_temperature:Bulk_Density_0_20_cm	1	40.0389	4.599e-10	0.001
	isothermality:Bulk_Density_0_20_cm	1	31.7338	2.621e-08	0.001
	isothermality:Clay_content	1	3.7165	0.0543079	0.361
	temp_seasonality:Clay_content	1	14.6646	0.0001407	0.002
	temp_annual_range:Clay_content	1	0.0683	0.7938585	0.811
	Clay_content:prec_seasonality	1	1.4157	0.2345480	0.283
	monthly_aridity_index:Silt_content	1	26.0085	4.449e-07	0.001
	monthly_air_temperature:Silt_content	1	0.7628	0.3827664	0.512
	temp_annual_range:Silt_content	1	12.6907	0.0003940	0.012
	monthly_aridity_index:Carbonate_content	1	36.7379	2.274e-09	0.001
	monthly_air_temperature:Carbonate_content	1	16.6905	4.942e-05	0.006
	isothermality:Carbonate_content	1	0.1764	0.6746284	0.633
	isothermality:Phosphorus_content	1	9.4765	0.0021676	0.006
	temp_seasonality:Phosphorus_content	1	1.1829	0.2771694	0.089
	monthly_aridity_index:C_N_ratio	1	66.7102	1.605e-15	0.001
	monthly_air_temperature:C_N_ratio	1	7.9229	0.0050270	0.076
	temp_seasonality:C_N_ratio	1	19.0269	1.496e-05	0.001
	temp_annual_range:C_N_ratio	1	48.3435	8.630e-12	0.001
	prec_seasonality:C_N_ratio	1	1.2028	0.2731581	0.423
	monthly_aridity_index:Extractable_potassium_content	1	7.3481	0.0068882	0.005
	isothermality:Extractable_potassium_content	1	8.1788	0.0043723	0.009
	pH_H2O:Sub_level	5	8.6398	6.067e-08	0.001
	Clay_content:Sub_level	5	1.8557	0.1000645	0.036
	Carbonate_content:Sub_level	5	2.5625	0.0261647	0.014
	Phosphorus_content:Sub_level	5	5.3934	7.168e-05	0.001
	C_N_ratio:Sub_level	5	6.8478	3.056e-06	0.004
	temp_seasonality:Sub_level	5	13.0864	3.652e-12	0.001
	Residuals	659	NA	NA	NA
Bacterial pathogens	pH_H2O:monthly_aridity_index	1	2.3474	0.1259740	0.003
	pH_H2O:monthly_air_temperature	1	98.5190	9.994e-22	0.001
	pH_H2O:isothermality	1	44.3161	5.908e-11	0.001
	pH_H2O:temp_seasonality	1	34.7051	6.131e-09	0.044
	pH_H2O:temp_annual_range	1	63.8245	6.124e-15	0.001
	isothermality:Coarse_fragments	1	2.1762	0.1406400	0.874
	Coarse_fragments:prec_seasonality	1	0.2082	0.6483435	0.278
	monthly_air_temperature:Bulk_Density_0_20_cm	1	21.0239	5.433e-06	0.578
	temp_seasonality:Bulk_Density_0_20_cm	1	70.2745	3.147e-16	0.001
	temp_seasonality:Clay_content	1	85.2985	3.505e-19	0.001
	temp_annual_range:Clay_content	1	3.4975	0.0619048	0.014
	prec_seasonality:Silt_content	1	1.3717	0.2419405	0.033
	temp_seasonality:Carbonate_content	1	4.9989	0.0256992	0.107
	temp_annual_range:Carbonate_content	1	2.6051	0.1069985	0.055
	monthly_aridity_index:Phosphorus_content	1	0.9986	0.3180154	0.458
	isothermality:Phosphorus_content	1	2.5914	0.1079298	0.741
	temp_seasonality:Phosphorus_content	1	2.2395	0.1350061	0.281
	temp_annual_range:Phosphorus_content	1	0.4417	0.5065315	0.723
	isothermality:C_N_ratio	1	12.4492	0.0004474	0.001
	temp_seasonality:C_N_ratio	1	0.3308	0.5654088	0.001
	isothermality:Extractable_potassium_content	1	2.0521	0.1524695	0.409
	temp_seasonality:Extractable_potassium_content	1	0.0453	0.8314831	0.155
	temp_annual_range:Extractable_potassium_content	1	0.1701	0.6801945	0.483
	pH_H2O:Sub_level	5	6.7862	3.501e-06	0.002
	Bulk_Density_0_20_cm:Sub_level	5	4.5386	0.0004472	0.003
	Clay_content:Sub_level	5	6.4914	6.653e-06	0.001
	C_N_ratio:Sub_level	5	6.2085	1.230e-05	0.004
	temp_seasonality:Sub_level	5	1.2155	0.3001209	0.629
	temp_annual_range:Sub_level	5	2.1569	0.0571938	0.986
	prec_seasonality:Sub_level	5	3.9470	0.0015584	0.136
	Residuals	656	NA	NA	NA
Ectomycorrhizal fungi	pH_H2O:monthly_aridity_index	1	59.2132	5.182e-14	0.001
	pH_H2O:monthly_air_temperature	1	418.2411	2.357e-72	0.001
	pH_H2O:temp_seasonality	1	14.0169	0.0001970	0.001
	pH_H2O:prec_seasonality	1	0.1871	0.6654520	0.398
	monthly_air_temperature:Coarse_fragments	1	9.5949	0.0020341	0.01
	isothermality:Clay_content	1	11.7543	0.0006448	0.002
	temp_seasonality:Clay_content	1	20.4636	7.209e-06	0.001
	Clay_content:temp_annual_range	1	94.8658	4.924e-21	0.001
	monthly_air_temperature:Silt_content	1	13.5958	0.0002454	0.001
	isothermality:Silt_content	1	47.5568	1.254e-11	0.001
	prec_seasonality:Carbonate_content	1	23.4214	1.622e-06	0.001
	monthly_air_temperature:Phosphorus_content	1	120.4731	7.388e-26	0.001
	temp_seasonality:Phosphorus_content	1	0.3573	0.5502079	0.745
	temp_annual_range:Phosphorus_content	1	3.5909	0.0585352	0.151
	monthly_air_temperature:C_N_ratio	1	133.1130	3.538e-28	0.001
	isothermality:C_N_ratio	1	9.5180	0.0021198	0.002
	temp_seasonality:C_N_ratio	1	23.6944	1.415e-06	0.001
	temp_annual_range:C_N_ratio	1	10.3727	0.0013418	0.003
	monthly_air_temperature:Extractable_potassium_content	1	0.6528	0.4194051	0.306
	isothermality:Extractable_potassium_content	1	11.9539	0.0005804	0.009
	pH_H2O:Sub_level	5	93.5274	2.216e-74	0.001
	Clay_content:Sub_level	5	2.9491	0.0121348	0.022
	Phosphorus_content:Sub_level	5	1.1008	0.3586553	0.583
	monthly_aridity_index:Sub_level	5	6.2060	1.236e-05	0.001
	monthly_air_temperature:Sub_level	5	6.7836	3.516e-06	0.001
	temp_annual_range:Sub_level	5	4.2061	0.0009035	0.001
	prec_seasonality:Sub_level	5	3.9038	0.0017050	0.001
	Residuals	659	NA	NA	NA
Arbuscular mycorrhizal fungi	pH_H2O:monthly_aridity_index	1	7.4999	0.0063401	0.026
	pH_H2O:monthly_air_temperature	1	41.8115	1.981e-10	0.001
	pH_H2O:isothermality	1	51.4031	2.061e-12	0.001
	pH_H2O:temp_seasonality	1	4.0409	0.0448253	0.011
	pH_H2O:temp_annual_range	1	3.7575	0.0530054	0.186
	pH_H2O:prec_seasonality	1	8.0939	0.0045818	0.003
	monthly_air_temperature:Coarse_fragments	1	0.1139	0.7358188	0.575
	temp_seasonality:Coarse_fragments	1	0.1100	0.7403067	0.739
	temp_annual_range:Coarse_fragments	1	0.3450	0.5571770	0.908
	temp_seasonality:Bulk_Density_0_20_cm	1	1.2353	0.2667857	0.655
	temp_annual_range:Bulk_Density_0_20_cm	1	0.0471	0.8283024	0.673
	prec_seasonality:Bulk_Density_0_20_cm	1	1.3762	0.2411736	0.308
	monthly_aridity_index:Clay_content	1	10.7160	0.0011187	0.005
	monthly_air_temperature:Clay_content	1	18.2280	2.253e-05	0.001
	isothermality:Clay_content	1	2.4564	0.1175388	0.098
	temp_seasonality:Clay_content	1	0.4019	0.5263200	0.519
	prec_seasonality:Clay_content	1	0.1866	0.6658866	0.409
	monthly_aridity_index:Silt_content	1	0.1021	0.7493828	0.626
	monthly_air_temperature:Silt_content	1	1.7173	0.1905068	0.166
	isothermality:Silt_content	1	8.2176	0.0042836	0.008
	temp_seasonality:Silt_content	1	1.4738	0.2251906	0.183
	prec_seasonality:Silt_content	1	4.6920	0.0306679	0.119
	monthly_air_temperature:Carbonate_content	1	0.0035	0.9529345	0.945
	isothermality:Carbonate_content	1	2.1330	0.1446443	0.346
	temp_seasonality:Carbonate_content	1	1.5040	0.2205030	0.092
	temp_annual_range:Carbonate_content	1	1.5713	0.2104662	0.417
	monthly_aridity_index:Phosphorus_content	1	5.9256	0.0151921	0.12
	monthly_air_temperature:Phosphorus_content	1	1.8476	0.1745388	0.293
	isothermality:Phosphorus_content	1	5.4433	0.0199492	0.022
	monthly_air_temperature:C_N_ratio	1	11.4078	0.0007752	0.007
	prec_seasonality:C_N_ratio	1	9.9778	0.0016581	0.023
	pH_H2O:Sub_level	5	32.2689	2.099e-29	0.001
	Clay_content:Sub_level	5	3.6284	0.0030307	0.066
	Sub_level:Extractable_potassium_content	6	2.9326	0.0078759	0.043
	isothermality:Sub_level	5	1.4218	0.2142713	0.237
	temp_seasonality:Sub_level	5	3.1803	0.0076100	0.16
	temp_annual_range:Sub_level	5	5.6427	4.205e-05	0.006
	prec_seasonality:Sub_level	5	5.1579	0.0001194	0.001
	Residuals	647	NA	NA	NA
Fungal saprotrophs	pH_H2O:monthly_aridity_index	1	13.0846	0.0003196	0.001
	pH_H2O:isothermality	1	163.6202	9.313e-34	0.001
	pH_H2O:prec_seasonality	1	1.6959	0.1932623	0.147
	isothermality:Bulk_Density_0_20_cm	1	53.4359	7.448e-13	0.001
	temp_seasonality:Clay_content	1	0.9486	0.3304204	0.153
	Clay_content:temp_annual_range	1	94.0841	6.185e-21	0.001
	monthly_aridity_index:Carbonate_content	1	1.1659	0.2806324	0.145
	Carbonate_content:monthly_air_temperature	1	11.7326	0.0006507	0.003
	temp_seasonality:Carbonate_content	1	3.8054	0.0514930	0.163
	temp_annual_range:Carbonate_content	1	5.0568	0.0248461	0.046
	isothermality:Phosphorus_content	1	55.2121	3.223e-13	0.001
	temp_seasonality:Phosphorus_content	1	6.4124	0.0115539	0.004
	temp_annual_range:Phosphorus_content	1	10.3387	0.0013637	0.002
	isothermality:C_N_ratio	1	22.6972	2.315e-06	0.001
	prec_seasonality:C_N_ratio	1	6.7533	0.0095583	0.005
	prec_seasonality:Extractable_potassium_content	1	6.4279	0.0114547	0.027
	monthly_aridity_index:Sub_level	5	21.3832	6.467e-20	0.001
	temp_annual_range:Sub_level	5	16.7649	1.197e-15	0.001
	temp_seasonality:Extractable_potassium_content	1	1.9842	0.1594053	0.262
	Residuals	687	NA	NA	NA
Fungal plant pathogens	pH_H2O:isothermality	1	173.6799	2.048e-35	0.001
	pH_H2O:temp_seasonality	1	22.4063	2.696e-06	0.001
	pH_H2O:temp_annual_range	1	74.4802	4.476e-17	0.001
	pH_H2O:prec_seasonality	1	3.0395	0.0817212	0.096
	monthly_aridity_index:Coarse_fragments	1	1.7564	0.1855232	0.14
	isothermality:Clay_content	1	4.0911	0.0435088	0.06
	monthly_aridity_index:Silt_content	1	9.9855	0.0016491	0.002
	monthly_aridity_index:Phosphorus_content	1	0.6253	0.4293549	0.411
	prec_seasonality:Phosphorus_content	1	11.6670	0.0006748	0.002
	isothermality:C_N_ratio	1	17.0127	4.182e-05	0.001
	temp_seasonality:C_N_ratio	1	0.3098	0.5779793	0.627
	temp_annual_range:C_N_ratio	1	19.3883	1.242e-05	0.001
	prec_seasonality:C_N_ratio	1	4.6286	0.0318012	0.062
	monthly_aridity_index:Extractable_potassium_content	1	6.8178	0.0092284	0.014
	temp_seasonality:Extractable_potassium_content	1	11.3725	0.0007885	0.001
	prec_seasonality:Extractable_potassium_content	1	11.0733	0.0009239	0.001
	pH_H2O:Sub_level	5	19.5258	3.556e-18	0.001
	Phosphorus_content:Sub_level	5	2.2076	0.0519312	0.051
	C_N_ratio:Sub_level	5	2.4696	0.0313643	0.033
	isothermality:Sub_level	5	6.3519	8.968e-06	0.001
	temp_annual_range:Sub_level	5	4.8866	0.0002124	0.002
	prec_seasonality:Sub_level	5	3.1140	0.0086915	0.009
	temp_seasonality:Carbonate_content	1	2.9464	0.0865321	0.093
	Residuals	667	NA	NA	NA

## Sheet: Beta_vegetation_cover
One-way ANOVA Beta-diversity (ordination) - Vegetation cover (land-use perturbation gradient)
Bacteria						Fungi
	df	F_stat	p_value				df	F_stat	p_value
Model	5	34.444	0.001			Model	5	12.107	0.001
Residual	709					Residual	709

## Sheet: Beta_single
One-way ANOVA Beta-diversity (ordination) - Single effect
Bacteria						Fungi
Term	df	F_stat	p_value			Term	df	F_stat	p_value
pH_H2O	1	261.7001	0.001			Sub_level	5	12.8813	0.001
Sub_level	5	16.0695	0.001			pH_H2O	1	15.9385	0.001
Carbonate_content	1	21.3977	0.001			temp_annual_range	1	6.8088	0.001
isothermality	1	12.6708	0.001			temp_seasonality	1	8.5596	0.001
temp_annual_range	1	17.4628	0.001			isothermality	1	3.7133	0.001
C_N_ratio	1	10.6777	0.001			Carbonate_content	1	3.4559	0.001
Clay_content	1	7.8147	0.001			C_N_ratio	1	2.9770	0.001
temp_seasonality	1	5.9141	0.001			Phosphorus_content	1	2.8826	0.001
prec_seasonality	1	5.6767	0.001			prec_seasonality	1	2.7639	0.001
Phosphorus_content	1	4.2483	0.002			Clay_content	1	2.6461	0.001
monthly_aridity_index	1	3.9856	0.001			monthly_air_temperature	1	2.1870	0.001
Bulk_Density_0_20_cm	1	3.7200	0.001			Silt_content	1	2.1773	0.001
Extractable_potassium_content	1	2.8957	0.004			monthly_aridity_index	1	1.7425	0.001
Silt_content	1	2.9354	0.007			Bulk_Density_0_20_cm	1	1.6994	0.002
monthly_air_temperature	1	2.7034	0.009			Extractable_potassium_content	1	1.4416	0.008
Coarse_fragments	1	1.4687	0.106			Coarse_fragments	1	1.3635	0.013
Residual	694					Residual	694

## Sheet: Beta_interaction
One-way ANOVA Beta-diversity (ordination) - Interaction effect
Bacteria						Fungi
Term	df	F_stat	p_value			Term	df	F_stat	p_value
pH_H2O:monthly_aridity_index	1	26.0560	0.001			pH_H2O:monthly_aridity_index	1	7.6297	0.001
pH_H2O:monthly_air_temperature	1	15.0808	0.001			pH_H2O:isothermality	1	11.9782	0.001
pH_H2O:isothermality	1	35.1855	0.001			pH_H2O:temp_seasonality	1	9.4061	0.001
pH_H2O:temp_seasonality	1	27.7926	0.001			pH_H2O:temp_annual_range	1	5.6709	0.001
pH_H2O:temp_annual_range	1	23.7522	0.001			pH_H2O:prec_seasonality	1	2.6748	0.001
pH_H2O:prec_seasonality	1	3.8625	0.001			isothermality:Bulk_Density_0_20_cm	1	4.3309	0.001
monthly_aridity_index:Coarse_fragments	1	0.8728	0.519			temp_seasonality:Bulk_Density_0_20_cm	1	2.5125	0.001
isothermality:Coarse_fragments	1	1.8381	0.047			prec_seasonality:Bulk_Density_0_20_cm	1	1.4988	0.008
temp_seasonality:Coarse_fragments	1	5.9063	0.001			isothermality:Clay_content	1	2.2499	0.001
temp_annual_range:Coarse_fragments	1	2.3763	0.020			monthly_aridity_index:Silt_content	1	1.3562	0.016
prec_seasonality:Coarse_fragments	1	2.5669	0.009			prec_seasonality:Silt_content	1	2.8298	0.001
monthly_air_temperature:Bulk_Density_0_20_cm	1	4.4548	0.001			isothermality:Carbonate_content	1	4.1758	0.001
isothermality:Bulk_Density_0_20_cm	1	8.9301	0.001			temp_seasonality:Carbonate_content	1	2.9775	0.001
temp_annual_range:Bulk_Density_0_20_cm	1	3.7530	0.002			monthly_aridity_index:Phosphorus_content	1	1.4813	0.005
prec_seasonality:Bulk_Density_0_20_cm	1	2.5834	0.013			Phosphorus_content:monthly_air_temperature	1	1.2773	0.035
monthly_air_temperature:Clay_content	1	3.7770	0.003			isothermality:Phosphorus_content	1	1.8933	0.001
isothermality:Clay_content	1	4.0598	0.001			temp_seasonality:Phosphorus_content	1	2.7367	0.001
temp_seasonality:Clay_content	1	3.2653	0.002			temp_annual_range:Phosphorus_content	1	2.3175	0.001
temp_annual_range:Clay_content	1	7.3022	0.001			prec_seasonality:Phosphorus_content	1	1.5480	0.005
monthly_aridity_index:Silt_content	1	1.8321	0.045			isothermality:C_N_ratio	1	2.8849	0.001
temp_seasonality:Silt_content	1	3.0801	0.005			temp_seasonality:C_N_ratio	1	2.0747	0.001
temp_annual_range:Silt_content	1	12.1690	0.001			temp_annual_range:C_N_ratio	1	2.0125	0.002
prec_seasonality:Silt_content	1	4.1245	0.002			prec_seasonality:C_N_ratio	1	1.6640	0.001
isothermality:Carbonate_content	1	24.1355	0.001			monthly_aridity_index:Extractable_potassium_content	1	2.3563	0.001
temp_annual_range:Carbonate_content	1	4.5900	0.002			isothermality:Extractable_potassium_content	1	1.6109	0.001
prec_seasonality:Carbonate_content	1	1.4802	0.119			temp_seasonality:Extractable_potassium_content	1	1.9935	0.001
monthly_aridity_index:Phosphorus_content	1	2.5320	0.007			temp_annual_range:Extractable_potassium_content	1	1.5721	0.001
monthly_air_temperature:Phosphorus_content	1	1.9349	0.047			prec_seasonality:Extractable_potassium_content	1	1.7200	0.005
isothermality:Phosphorus_content	1	3.0291	0.005			pH_H2O:Sub_level	5	6.5545	0.001
temp_seasonality:Phosphorus_content	1	3.2602	0.005			Bulk_Density_0_20_cm:Sub_level	5	2.3290	0.001
temp_annual_range:Phosphorus_content	1	4.7676	0.002			Clay_content:Sub_level	5	1.5012	0.001
prec_seasonality:Phosphorus_content	1	1.3323	0.153			Silt_content:Sub_level	5	1.3233	0.001
monthly_air_temperature:C_N_ratio	1	4.7675	0.001			Carbonate_content:Sub_level	5	1.8502	0.001
isothermality:C_N_ratio	1	5.2112	0.001			Phosphorus_content:Sub_level	5	1.8678	0.001
temp_seasonality:C_N_ratio	1	4.3768	0.001			C_N_ratio:Sub_level	5	2.4995	0.001
temp_annual_range:C_N_ratio	1	4.4077	0.001			monthly_aridity_index:Sub_level	5	1.3644	0.001
prec_seasonality:C_N_ratio	1	1.9216	0.048			monthly_air_temperature:Sub_level	5	1.2897	0.001
monthly_aridity_index:Extractable_potassium_content	1	3.8390	0.002			isothermality:Sub_level	5	1.5391	0.001
isothermality:Extractable_potassium_content	1	2.5782	0.008			temp_seasonality:Sub_level	5	1.8877	0.001
temp_seasonality:Extractable_potassium_content	1	1.9756	0.039			temp_annual_range:Sub_level	5	1.5771	0.001
temp_annual_range:Extractable_potassium_content	1	2.6468	0.009			prec_seasonality:Sub_level	5	1.3867	0.001
prec_seasonality:Extractable_potassium_content	1	4.6924	0.001			Sub_level:Coarse_fragments	6	1.1374	0.014
pH_H2O:Sub_level	5	28.8670	0.001			temp_annual_range:Bulk_Density_0_20_cm	1	1.1802	0.075
Bulk_Density_0_20_cm:Sub_level	5	3.6649	0.001			Extractable_potassium_content:Sub_level	5	1.0635	0.132
Clay_content:Sub_level	5	2.3880	0.001			Clay_content:monthly_air_temperature	1	1.1250	0.131
Silt_content:Sub_level	5	1.5586	0.007			temp_annual_range:Silt_content	1	1.1511	0.094
Carbonate_content:Sub_level	5	3.3066	0.001			Residual	607
Phosphorus_content:Sub_level	5	2.3886	0.001
C_N_ratio:Sub_level	5	5.6746	0.001
Extractable_potassium_content:Sub_level	5	1.2502	0.107
monthly_aridity_index:Sub_level	5	1.9703	0.001
monthly_air_temperature:Sub_level	5	1.2465	0.106
isothermality:Sub_level	5	2.0257	0.001
temp_seasonality:Sub_level	5	2.3908	0.001
temp_annual_range:Sub_level	5	2.1997	0.001
prec_seasonality:Sub_level	5	1.6060	0.009
Coarse_fragments:Sub_level	5	1.0287	0.360
Residual	597
