# Supplementary material for: Patterns in soil microbial diversity across Europe
Source: Nat Commun. 2023 Jun 8;14:3311. doi: 10.1038/s41467-023-37937-4 (PMC10250377; doi:10.1038/s41467-023-37937-4)
Supplement: Supplementary file 7 — Source Data file [file 41467_2023_37937_MOESM7_ESM.xlsx]

## Sheet: Figure2
Figure 2a-d manuscript
Bacterial observed zOTU richness	Bacterial Shannon index	Fungal observed OTU richness	Fungal Shannon index	Sub_level
5708	7.3434793457756	109	3.69276654635687	1.Coniferous wood
9274	8.08206306288955	225	4.95088818968452	3.Extensive grassland
8706	8.05583704047989	133	3.952888231367	4.Intensive grassland
8637	8.03441306370549	155	4.04648871021369	6.Non permanent crop
9050	8.17974489638925	148	4.12213655836128	6.Non permanent crop
9678	8.25978234700131	99	3.73723264182015	6.Non permanent crop
4768	6.93185980855397	86	2.7682730428684	1.Coniferous wood
6549	7.64463106827051	124	3.82200626508329	6.Non permanent crop
6576	7.74753390731097	136	4.21866774980905	3.Extensive grassland
7318	7.80684639382298	95	3.425917959288	6.Non permanent crop
8691	8.01266355218304	165	4.35844146958412	6.Non permanent crop
8416	8.04600118632881	174	4.44889149456035	3.Extensive grassland
8518	8.03424531940026	104	3.42234465966253	5.Permanent crop
7727	7.77283273594179	197	4.6135837876472	3.Extensive grassland
9349	8.12148192550567	150	3.88984844825255	3.Extensive grassland
7598	7.87619947342861	140	4.21385242142616	6.Non permanent crop
8858	7.97516632379058	117	3.91919801908588	3.Extensive grassland
8128	7.95590395653009	125	3.90129980543835	3.Extensive grassland
8613	8.08415122915081	116	3.74199822799835	6.Non permanent crop
9426	8.10717988082362	184	4.12350435829624	3.Extensive grassland
8199	7.86527646963383	154	4.18760818459231	3.Extensive grassland
7721	7.70437846733103	156	4.4412730495875	3.Extensive grassland
8434	7.83018405695291	174	4.54745500573809	3.Extensive grassland
8746	8.02129946711245	119	3.91041615363045	6.Non permanent crop
7190	7.52697142310774	147	4.12262173908639	3.Extensive grassland
9706	8.1453581275026	164	4.2373555654072	6.Non permanent crop
8735	7.97131377991948	155	4.24158036235323	3.Extensive grassland
7416	7.8287786862162	97	3.61089258705607	5.Permanent crop
7387	7.32953937716824	134	3.81697773542566	3.Extensive grassland
6273	7.14585005149006	116	3.58293468994406	1.Coniferous wood
9615	8.12205225308899	199	4.7011944973065	3.Extensive grassland
7298	7.45962335525458	129	3.88905977329878	1.Coniferous wood
7716	7.80938853615045	119	3.23937138987083	2.Broadleaved wood
8260	7.74533604525801	132	3.84996085973171	3.Extensive grassland
9242	8.04353731326985	142	3.86601211593025	3.Extensive grassland
6558	7.58740969504076	110	3.57865161356417	6.Non permanent crop
6370	7.52585301878138	98	3.51607009560789	1.Coniferous wood
10138	8.306544141937	132	4.05626101175869	3.Extensive grassland
10003	8.25350217136724	114	3.53688985526286	6.Non permanent crop
6882	7.57756510216979	130	3.82999757872259	2.Broadleaved wood
9597	8.09874810642673	179	4.34617227487295	3.Extensive grassland
9979	8.24528341698959	139	4.06561870597281	6.Non permanent crop
8101	7.96793844847639	196	4.61213826110907	3.Extensive grassland
6738	7.61374740078058	171	4.33415418407206	2.Broadleaved wood
6932	7.70900517858667	95	3.05126620328669	2.Broadleaved wood
9203	8.06894916259675	159	4.19357378180309	6.Non permanent crop
10286	8.22959325179987	99	3.18550398892348	6.Non permanent crop
4168	6.81024019446821	100	3.77249941840587	1.Coniferous wood
4956	6.82703211886787	101	3.11137383431424	1.Coniferous wood
6341	7.51506039305039	98	3.55924424466217	6.Non permanent crop
9572	8.31310750683651	177	4.65537737688931	6.Non permanent crop
8399	7.8832259436034	123	3.64490572333284	6.Non permanent crop
8594	8.01979597363508	159	4.33360603573912	6.Non permanent crop
9566	8.19563914715149	121	3.71691642124271	6.Non permanent crop
7814	7.87408444561883	138	3.88741495052815	3.Extensive grassland
9968	8.22914467162354	142	4.00220619903479	6.Non permanent crop
8773	8.02125394857051	156	4.22284109968419	3.Extensive grassland
13000	8.7133442901613	224	4.88161625673651	6.Non permanent crop
6996	7.78437187477521	160	4.35207575275616	6.Non permanent crop
10105	8.2605543140583	164	4.30725671973007	6.Non permanent crop
8236	7.98645287403086	146	4.19673134923966	3.Extensive grassland
7478	7.89279084562974	144	3.77768537703503	4.Intensive grassland
10365	8.22229214968232	174	4.3489578098975	6.Non permanent crop
9506	8.17588366957794	120	3.96212814705766	6.Non permanent crop
8800	8.0346137907204	158	4.21715374814347	6.Non permanent crop
8072	7.98934041727049	128	4.0675035027025	3.Extensive grassland
7050	7.79217537888223	95	2.9422762168448	6.Non permanent crop
9393	8.03154025856948	205	4.76553539335678	3.Extensive grassland
8430	7.98890925279841	111	3.62784402429511	6.Non permanent crop
7225	7.73100508918429	76	2.96256086514128	1.Coniferous wood
8519	7.97796085337601	123	2.87122947787043	2.Broadleaved wood
7312	7.83801591104024	115	3.80085285264288	6.Non permanent crop
5945	7.2753964885983	126	3.60829226585471	1.Coniferous wood
10660	8.29113045641227	146	4.08511870885845	6.Non permanent crop
8579	7.90047642760488	167	4.45643308430761	3.Extensive grassland
10100	8.03298269953274	153	3.93200933510457	3.Extensive grassland
7673	7.67883635031391	177	4.50001502602943	6.Non permanent crop
9663	8.12592857215106	203	4.77353206320987	2.Broadleaved wood
5531	7.22331913236686	110	3.59139450137136	1.Coniferous wood
6318	7.31770084159067	117	3.90814551870852	1.Coniferous wood
9013	7.93300487172356	171	4.32531477228203	3.Extensive grassland
4688	6.89709725378196	110	3.59859702663099	3.Extensive grassland
7143	7.79952553366933	144	4.26203654092322	6.Non permanent crop
6481	7.39866867330386	157	4.12775957508277	3.Extensive grassland
5341	7.22104950638196	47	2.63691615671099	3.Extensive grassland
8046	7.97870494699711	146	4.35866074892178	4.Intensive grassland
9044	8.1218680183393	123	3.49229561770402	5.Permanent crop
9060	8.01633678632644	172	4.47753898899189	6.Non permanent crop
7139	5.91852964819523	133	3.64960616237333	6.Non permanent crop
9855	8.26636496632192	204	4.83227808558502	6.Non permanent crop
3434	6.59469919638907	73	2.53762207828912	1.Coniferous wood
6356	7.39659020343065	116	3.15004364837858	6.Non permanent crop
9178	8.21251182621688	170	4.70807820491973	6.Non permanent crop
9095	7.98847530703317	196	4.63698511768033	3.Extensive grassland
7945	7.83189114174306	116	3.77426017235414	6.Non permanent crop
4917	6.99124710545418	94	3.11157468823687	1.Coniferous wood
10451	8.31810639725989	108	3.3331480381668	6.Non permanent crop
8163	7.85531413484542	144	4.00651256625457	3.Extensive grassland
5974	7.48336021658123	87	2.86129349238899	2.Broadleaved wood
7998	7.87550790585394	171	4.48034786376308	5.Permanent crop
9831	8.25005266977286	76	2.17276468635729	6.Non permanent crop
9541	8.09695520447007	232	4.94446314822769	6.Non permanent crop
4890	6.98180395156993	136	3.9660235540053	1.Coniferous wood
10139	8.25205206368284	104	3.15904862351896	6.Non permanent crop
6924	7.62146055226661	152	3.99398335380738	3.Extensive grassland
8760	8.04265004100653	149	3.99174987486506	6.Non permanent crop
6741	7.10208961879976	106	2.8201947197263	1.Coniferous wood
10278	8.34440216190133	210	4.84719735290311	6.Non permanent crop
9228	8.1809406939919	96	3.17552749156261	6.Non permanent crop
8772	8.03660868882446	107	3.28772166706778	6.Non permanent crop
10975	8.34837409448046	177	4.45196036950046	6.Non permanent crop
7957	7.85254500485949	119	4.02514771640877	6.Non permanent crop
4403	6.80720084171312	95	3.45501047901115	1.Coniferous wood
10412	8.29814677003239	151	4.25232165859209	6.Non permanent crop
10446	8.31091660381078	155	4.37265641378665	6.Non permanent crop
7909	7.95747316929819	118	3.48258553347931	6.Non permanent crop
9995	8.14803158097428	213	4.68388458357956	3.Extensive grassland
8833	7.90759893956455	176	4.31061425236679	3.Extensive grassland
7176	7.77232815376955	93	3.23660836207244	6.Non permanent crop
9455	7.99360161080966	145	4.14039629977721	2.Broadleaved wood
9624	8.09669767664031	223	4.83157451851987	6.Non permanent crop
10678	8.37884089049954	224	4.8723776600098	6.Non permanent crop
8272	7.8633598325455	91	3.34196430716233	2.Broadleaved wood
10135	8.11019677539808	74	1.75914608570046	3.Extensive grassland
7816	7.90686246074003	91	2.66375927076204	6.Non permanent crop
8231	7.9934287584762	104	3.75422361134744	2.Broadleaved wood
9714	8.25589898516463	182	4.67260807008822	6.Non permanent crop
8570	8.09780788871755	219	4.95030851248117	3.Extensive grassland
5959	7.31736908309046	143	4.13900170125458	1.Coniferous wood
6950	7.59542956147503	100	2.71394385610273	3.Extensive grassland
7530	7.78276751756033	158	3.89023975033623	3.Extensive grassland
10168	8.23960464128736	163	3.51261914444867	3.Extensive grassland
7933	7.68443316432472	101	3.23972084610559	1.Coniferous wood
7792	7.82746596976934	86	3.58464844176797	3.Extensive grassland
4405	6.74884791560201	100	3.21871359338446	1.Coniferous wood
9136	8.14456769208708	170	4.32568259658241	1.Coniferous wood
8700	7.96919288884653	91	3.44933171149656	6.Non permanent crop
9240	8.12955422083534	141	3.8336708429952	3.Extensive grassland
8597	8.01622802506682	163	4.38378668184341	6.Non permanent crop
9149	7.9872800325266	199	4.625271271803	6.Non permanent crop
5812	7.40613361790552	198	4.65106016223572	2.Broadleaved wood
9712	8.12621544558873	72	3.03912588949054	6.Non permanent crop
11189	8.43273460880191	147	4.20794558809154	6.Non permanent crop
5224	7.12632268716545	71	2.96509525953978	1.Coniferous wood
10936	8.3883227611305	143	3.71148119514907	6.Non permanent crop
8141	7.96112590932802	169	4.26981113340853	4.Intensive grassland
9093	8.07360698398923	145	4.24583910423131	6.Non permanent crop
9070	8.08869956694284	130	4.05950985114428	4.Intensive grassland
4839	6.91509349165184	133	4.20487160401531	1.Coniferous wood
3571	6.18418152291296	91	3.1869027251838	2.Broadleaved wood
9537	8.06460685519771	176	4.47888309028692	3.Extensive grassland
7680	7.59274853576157	159	3.87002051294838	3.Extensive grassland
8857	8.14444273561734	133	4.10237889094237	6.Non permanent crop
9456	8.01621113745726	134	3.35852151405041	3.Extensive grassland
8904	8.09453175203886	116	3.67418539591528	6.Non permanent crop
6158	7.5594497150613	114	4.14485545096016	1.Coniferous wood
8244	7.80681130353908	94	3.17398982502804	3.Extensive grassland
6842	7.63339568206256	130	3.90813881188494	1.Coniferous wood
8460	8.00227937502325	180	4.31265608471289	5.Permanent crop
7677	7.91945696909513	128	3.85590534834739	3.Extensive grassland
7474	7.58076082896649	127	4.03167662414022	2.Broadleaved wood
8069	7.94151203333812	138	4.14897346560057	6.Non permanent crop
7142	7.54047685740018	114	4.21602474183391	2.Broadleaved wood
6583	7.49434881616848	95	3.43473761321743	1.Coniferous wood
7716	7.90672638546185	190	4.68671480170481	6.Non permanent crop
8434	7.96716072722495	181	4.49093215952528	3.Extensive grassland
7408	7.91100893996572	110	3.83784820992745	2.Broadleaved wood
9142	8.16378571343264	179	4.58907440201658	6.Non permanent crop
8484	8.15174680831105	191	4.82028189519715	6.Non permanent crop
8369	7.92258214404711	129	4.36738833156404	3.Extensive grassland
9217	8.10556866882354	102	3.51779829290075	6.Non permanent crop
5833	7.24228622200581	111	3.59324901135476	2.Broadleaved wood
6162	7.39596557911909	116	3.85411769057033	1.Coniferous wood
5738	7.32547197623066	141	4.23012505708873	6.Non permanent crop
9920	8.18647001158318	136	4.07984539380577	6.Non permanent crop
6833	7.61971771754099	98	3.35493089089519	6.Non permanent crop
7802	7.7285871132496	106	3.72491497912257	3.Extensive grassland
5836	7.2393601935274	194	4.57510197543714	1.Coniferous wood
9866	7.97785528624234	158	4.22292670178021	6.Non permanent crop
4018	6.66770178208761	136	4.1483439727507	2.Broadleaved wood
6026	7.37710628970631	142	4.09809919929182	1.Coniferous wood
7801	7.81731417776407	138	4.11447043994696	4.Intensive grassland
4234	6.90497288969938	37	1.33672067761705	1.Coniferous wood
4226	6.56884114065146	79	2.79374478233554	1.Coniferous wood
6813	7.5235454693855	66	2.55079076560613	4.Intensive grassland
7724	7.94347783200819	127	4.20787704044195	5.Permanent crop
10637	8.34281529731437	117	3.24635814478509	6.Non permanent crop
7944	7.73681835843984	103	2.35024241658367	3.Extensive grassland
11613	8.53955539319854	130	3.97828227953486	6.Non permanent crop
5828	7.2078524979842	80	2.76835097829867	1.Coniferous wood
8592	8.03604603173981	192	4.67846250811972	3.Extensive grassland
2148	5.65354197573149	99	3.16838882057604	2.Broadleaved wood
8765	8.04069815541637	219	4.91127107069624	3.Extensive grassland
7078	7.78347054541628	129	4.16119670003962	5.Permanent crop
6152	7.42102337256045	87	3.04628524942225	3.Extensive grassland
9442	8.30216160075333	121	3.91756639492424	6.Non permanent crop
8905	7.98005974394295	150	4.10531001711537	4.Intensive grassland
4927	6.98305753436043	93	3.3744247468725	1.Coniferous wood
9397	8.01485998327269	127	3.6485318872241	1.Coniferous wood
8976	8.18952583494426	142	3.90541631920036	5.Permanent crop
8568	8.1244207502341	193	4.60409730597576	6.Non permanent crop
8672	7.97250277649513	131	3.99414525839358	2.Broadleaved wood
8278	7.96284149394073	186	4.75038197786759	2.Broadleaved wood
8146	7.78433658312512	149	3.87040369016247	2.Broadleaved wood
10745	8.37698333086057	160	4.03334991272648	6.Non permanent crop
8160	7.76318993022444	154	4.42380347981872	2.Broadleaved wood
8230	7.79083299907557	246	4.82754335743128	3.Extensive grassland
8202	8.08867031171919	86	3.80650826746081	3.Extensive grassland
8274	7.93744413108512	121	4.10748141408135	6.Non permanent crop
8050	7.89065948488467	113	3.94888784100442	6.Non permanent crop
10106	8.15986889326205	132	3.90266306987061	6.Non permanent crop
7917	7.94583149407961	116	3.70838889417803	6.Non permanent crop
9303	8.22090774825354	209	4.89527468361467	6.Non permanent crop
9243	8.00060239315453	148	4.39770687549615	5.Permanent crop
8955	7.71959886133296	138	3.21179491228052	3.Extensive grassland
8903	7.90822270659033	85	3.03693791812257	5.Permanent crop
8347	7.96484671135569	126	3.82945285415354	6.Non permanent crop
9869	8.31777724273003	140	3.74968495481485	6.Non permanent crop
8062	8.13100823021437	190	4.58725328303587	6.Non permanent crop
6604	7.39946997616859	51	1.54985175286496	1.Coniferous wood
6856	7.51780779282313	196	4.65867162735972	3.Extensive grassland
8306	7.96895618308578	151	4.30347455382539	6.Non permanent crop
6966	7.54731416497821	153	4.35270155946055	3.Extensive grassland
8052	7.71567392345629	197	4.65880261468739	2.Broadleaved wood
6993	7.70653338337523	199	4.63461786776691	3.Extensive grassland
8686	7.92994311818296	163	4.4535958042405	2.Broadleaved wood
8861	8.03281837547829	201	4.61248415046427	3.Extensive grassland
7102	7.51096036466405	177	4.54968002072763	1.Coniferous wood
8878	8.1665829209711	179	4.3011814351211	5.Permanent crop
6458	7.45384022656204	128	3.53407602364034	2.Broadleaved wood
10138	8.26071820985326	110	4.15606397836402	4.Intensive grassland
8363	7.97661586013933	178	4.64534075194705	6.Non permanent crop
8545	7.99972810301252	190	4.5009356377125	6.Non permanent crop
10268	8.24921434603176	143	4.01400500212764	6.Non permanent crop
8547	8.03965231807424	140	4.01607963307928	3.Extensive grassland
6988	7.54825760963935	121	4.01530524527832	6.Non permanent crop
7591	7.75486159873175	140	4.16975843293039	5.Permanent crop
7365	7.64250735867893	105	3.29265619461601	3.Extensive grassland
8923	8.00729776668131	197	4.38847653522026	3.Extensive grassland
8893	8.06256808945683	89	3.31137074038709	6.Non permanent crop
9206	8.11135745049361	146	3.97893760507113	2.Broadleaved wood
6497	7.32217014922495	130	3.91194098714886	1.Coniferous wood
11262	8.46074799463476	183	4.53754557041098	2.Broadleaved wood
6478	7.34851071270334	114	3.57654555937994	1.Coniferous wood
10434	8.25059266878765	141	3.41344850633059	6.Non permanent crop
8465	7.85199491053627	141	3.80465734378043	1.Coniferous wood
7896	7.97917021829024	128	3.76740815097814	6.Non permanent crop
7929	8.00366924127518	182	4.63132216927487	6.Non permanent crop
5935	7.21160380152936	132	4.08281617221584	1.Coniferous wood
9311	8.07811570169333	172	4.49144585168869	2.Broadleaved wood
8800	8.15536791657618	182	4.54759551276398	6.Non permanent crop
9451	8.08493854562418	170	4.06173451695003	2.Broadleaved wood
9394	8.09092533414052	99	3.38871218236544	1.Coniferous wood
7653	7.60916820488769	154	4.05825286793337	1.Coniferous wood
9027	8.03459676174967	205	4.54982733378202	2.Broadleaved wood
6261	7.47235062070062	189	4.50975388165362	3.Extensive grassland
9992	8.2174518375645	171	4.43734962657516	6.Non permanent crop
9186	8.03007607107125	144	2.91086809109639	3.Extensive grassland
5844	7.41148271304582	138	4.09492291638296	6.Non permanent crop
11102	8.38534084420998	184	4.57890534543758	5.Permanent crop
9326	7.95732277135128	164	3.31907872851058	1.Coniferous wood
7392	7.6788040852782	179	4.75083932407307	3.Extensive grassland
5509	7.27687085231827	167	4.25323999508752	1.Coniferous wood
8098	7.85294701763371	150	4.23582322857853	6.Non permanent crop
9034	8.06560909322219	125	4.2222885291471	6.Non permanent crop
10133	8.2911950368192	127	3.77536286323163	6.Non permanent crop
11070	8.40604664673479	180	4.42309577981859	3.Extensive grassland
8327	8.05856703716755	158	4.3783464125892	6.Non permanent crop
7113	7.66582284205218	127	3.77892943614845	2.Broadleaved wood
9608	8.07542460864107	238	5.06670007585438	3.Extensive grassland
6536	7.69901654797857	118	3.76257754415433	4.Intensive grassland
9659	8.32532718453466	171	4.27838837732268	6.Non permanent crop
6302	7.27456094072242	96	3.15400460054613	1.Coniferous wood
4647	7.02449498166308	71	3.04389929317668	1.Coniferous wood
8164	7.96716365094295	159	4.37838855665033	6.Non permanent crop
8266	7.84768827137347	58	1.93998469837314	1.Coniferous wood
8455	8.02004926628523	160	4.3649141351386	3.Extensive grassland
8582	8.02349924516164	136	4.08335135884703	6.Non permanent crop
5437	7.08377456812608	87	3.26070986888878	2.Broadleaved wood
9018	7.98237217838229	225	4.89943295269072	3.Extensive grassland
4540	6.9628552658968	149	4.20576374076464	2.Broadleaved wood
6060	7.19457583888405	88	2.94802970981639	1.Coniferous wood
7589	7.5921711684526	88	2.99340909172611	1.Coniferous wood
7920	7.91247137304168	137	4.20491490279438	6.Non permanent crop
8308	7.8996092833914	95	3.21272610903919	1.Coniferous wood
9161	8.29264734094461	151	4.23287191207173	6.Non permanent crop
8067	7.91763789744469	136	3.79738472647308	6.Non permanent crop
9788	8.07159851284781	137	3.93034310839714	1.Coniferous wood
4823	6.86008285131011	99	3.67186033467792	2.Broadleaved wood
4763	6.78890053446792	160	4.32606679606548	3.Extensive grassland
6080	7.42959970439819	96	3.03929277262534	1.Coniferous wood
8367	8.04172992704562	152	4.08251320051621	6.Non permanent crop
11577	8.47400576122609	169	4.53648191402725	6.Non permanent crop
9506	8.16769894131659	188	4.72630041386459	2.Broadleaved wood
7898	7.81760800291729	99	3.40878522328685	1.Coniferous wood
8085	8.05282093325509	139	3.9547359509281	3.Extensive grassland
7319	7.9185471562235	147	4.30763405825761	6.Non permanent crop
4088	6.78950403061314	114	3.37811208416387	6.Non permanent crop
8900	7.93145785374877	101	3.06524521209854	2.Broadleaved wood
5880	7.17753568857511	70	2.13573137231427	1.Coniferous wood
7328	7.84863459636983	217	4.76913867082067	1.Coniferous wood
7516	7.75932997511009	106	3.36916621820375	1.Coniferous wood
8502	8.11457382002475	175	4.5353674811501	6.Non permanent crop
7747	7.7649563833999	149	3.97008982326473	3.Extensive grassland
7001	7.74199421375633	102	3.14755972804402	2.Broadleaved wood
7075	7.68128001942881	151	4.42261261457276	3.Extensive grassland
8329	7.92555283889909	136	4.05031143760211	2.Broadleaved wood
6131	7.20005626884004	87	3.06173295712067	1.Coniferous wood
4483	6.7070378428045	129	4.18491799017985	3.Extensive grassland
3417	6.66887149063491	78	2.77833238341649	1.Coniferous wood
10734	8.32626511376661	137	4.06756097509352	6.Non permanent crop
4634	6.95174794152088	96	2.84414273224164	1.Coniferous wood
5260	7.07271423855668	154	4.3589679588724	1.Coniferous wood
9014	8.19562596877976	152	4.46947748637117	6.Non permanent crop
8886	8.06799974755082	156	4.33013138505003	5.Permanent crop
10634	8.2449816496885	213	4.73217536972451	5.Permanent crop
7577	7.63603359918535	155	4.12086204680654	1.Coniferous wood
8673	8.14128861144177	129	4.06598574558519	6.Non permanent crop
10296	7.98863604244932	99	3.24007290267438	2.Broadleaved wood
3803	6.62731737421435	83	2.56790243808765	1.Coniferous wood
7652	7.49268999797348	90	3.34948240112963	2.Broadleaved wood
11297	8.51441405766793	174	4.45002110602886	6.Non permanent crop
3818	6.28903434096724	84	2.87291949834493	1.Coniferous wood
7750	7.97235585549446	133	4.10308192488096	6.Non permanent crop
9400	8.07591235547744	169	4.46378054326058	2.Broadleaved wood
8352	8.1272231312841	121	3.98497537441377	6.Non permanent crop
5523	7.19807230574516	103	3.00141813466681	1.Coniferous wood
6837	7.47917441577983	105	3.73581293618157	2.Broadleaved wood
5875	7.16984346624124	69	2.29086440692191	1.Coniferous wood
4691	7.04479494616898	111	3.79139739617938	6.Non permanent crop
6792	7.70669650059625	97	3.11158024120589	1.Coniferous wood
10584	8.29916119233716	173	4.21581115737742	6.Non permanent crop
9221	8.13456883120049	146	4.24634386185054	6.Non permanent crop
8586	8.14940729559211	123	3.13700521937289	6.Non permanent crop
8369	7.67267284019844	219	4.75039309656192	3.Extensive grassland
7563	7.81682235690662	139	4.23438630654849	6.Non permanent crop
9628	8.05257401293573	173	3.89453713718524	3.Extensive grassland
8370	8.03974197330332	111	3.77981425479301	5.Permanent crop
8132	7.91794677002268	134	4.04257039770107	6.Non permanent crop
9860	8.16494449351768	177	4.4439051848041	6.Non permanent crop
10987	8.4293267412456	181	4.6363208536635	6.Non permanent crop
8973	8.07061589258037	107	3.60924677536897	5.Permanent crop
7827	7.8478457542809	219	4.70765257299194	5.Permanent crop
8246	7.72977126177076	138	4.12391205394154	2.Broadleaved wood
6536	7.36034035579165	156	4.26974136178976	2.Broadleaved wood
7445	7.73772131256647	113	3.6885778880568	1.Coniferous wood
8585	8.12519618434645	157	4.20820598243255	6.Non permanent crop
8829	8.11640277019627	147	4.28907781164228	6.Non permanent crop
8940	8.03329856476642	118	3.15428935389612	3.Extensive grassland
4586	6.97851913410848	71	3.13970164238492	2.Broadleaved wood
6156	7.26166395874173	76	2.50441315625992	2.Broadleaved wood
5957	7.08329970974828	107	3.69053211213233	2.Broadleaved wood
9316	8.17952570816951	99	3.54329638827101	6.Non permanent crop
6108	7.44528624608371	219	4.9435360081219	2.Broadleaved wood
6503	7.60791137428859	121	4.02334862951001	1.Coniferous wood
7870	7.91924558470022	131	4.11477873892386	6.Non permanent crop
10434	8.33602454844837	133	3.89561853237506	6.Non permanent crop
9714	8.33688538313621	133	3.94658528960188	6.Non permanent crop
10504	8.31402279149004	168	4.27757382537611	6.Non permanent crop
4102	6.81143931610476	128	4.17004047449341	1.Coniferous wood
4223	6.8421186433173	84	2.84258441119503	1.Coniferous wood
8481	8.12132144442461	80	2.08400204879849	6.Non permanent crop
4236	6.5503195604172	131	3.85269073152114	1.Coniferous wood
5696	7.38894320864249	163	4.43966358615973	2.Broadleaved wood
7554	7.79251859171607	124	3.79549694937333	5.Permanent crop
7584	7.80524117504616	142	4.01771177596811	6.Non permanent crop
8997	8.07210347740438	97	3.31610185916291	5.Permanent crop
8051	7.7550048889787	114	3.86683189540762	6.Non permanent crop
8705	8.02742205338934	158	4.05575824526035	1.Coniferous wood
9192	8.23123790425773	143	4.14967490287193	6.Non permanent crop
10229	8.35351846913091	145	3.90364548485978	5.Permanent crop
4596	6.98885336780479	189	4.51231885152371	2.Broadleaved wood
5295	6.96714899761536	77	3.11752647318671	1.Coniferous wood
7781	8.02212895754527	119	3.72611525954507	5.Permanent crop
3201	6.62489093653248	59	2.8086407826538	1.Coniferous wood
9717	8.04974321255952	156	4.03363679394483	3.Extensive grassland
7534	7.729563439386	155	4.38391871447618	6.Non permanent crop
8367	7.95701768846493	88	3.16100340425865	6.Non permanent crop
9721	8.0847716188272	174	4.45300635164314	5.Permanent crop
5094	7.05157037833368	136	3.8402516035682	2.Broadleaved wood
11665	8.381610305809	201	4.74972386219559	6.Non permanent crop
7524	7.75188341411447	121	3.61358428078985	6.Non permanent crop
6081	7.31110621627671	111	3.78756665030351	2.Broadleaved wood
5915	7.44143571412292	121	3.30285374237939	1.Coniferous wood
11284	8.36612287855399	192	4.70112412803681	6.Non permanent crop
4744	6.77854950526168	78	2.80938468211112	1.Coniferous wood
11277	8.38741585057019	190	4.54404013870589	5.Permanent crop
8007	7.88143088336325	135	3.94581122735	6.Non permanent crop
9917	8.37620633784425	144	3.66668290502841	2.Broadleaved wood
8367	7.92069039829252	188	4.58327528156503	6.Non permanent crop
2454	5.69333179333941	68	2.73632519370896	1.Coniferous wood
9017	8.02757040975783	174	4.5130787207722	6.Non permanent crop
7951	7.7091012046196	142	4.27310785258102	3.Extensive grassland
7786	7.63792291320726	119	3.73414574785305	1.Coniferous wood
6044	7.29061710248277	98	2.63367528423439	1.Coniferous wood
9705	8.17266490175474	110	3.84452210096886	5.Permanent crop
8020	7.91731377393015	132	4.00637737991873	5.Permanent crop
8686	8.05048009496722	197	4.79768158260113	6.Non permanent crop
4318	6.77571707439998	145	3.67255211347019	3.Extensive grassland
7352	7.83136896125967	123	3.86098470454079	6.Non permanent crop
9401	8.14335685086611	63	2.60316364812394	6.Non permanent crop
10261	8.44533330516349	112	2.85761328863568	6.Non permanent crop
5301	7.16442890728736	122	4.01663307941057	1.Coniferous wood
6702	7.45391098901537	200	4.66413083691701	1.Coniferous wood
5714	7.09310348282466	102	3.40922257143542	1.Coniferous wood
5755	7.32476879946192	109	3.56067509006686	6.Non permanent crop
8477	8.04631006696199	116	3.48425999170697	6.Non permanent crop
9946	8.24070203970992	125	3.77453475634368	6.Non permanent crop
10927	8.42644334827296	123	3.21590844837924	6.Non permanent crop
9632	8.12653020820817	74	2.58421631700906	1.Coniferous wood
7901	7.86628628173214	144	4.18045158410824	6.Non permanent crop
8886	7.92422076761656	102	2.92493255180268	1.Coniferous wood
7970	7.64235225780871	132	3.22998289451285	2.Broadleaved wood
4749	6.93650684487352	76	2.56230474512074	2.Broadleaved wood
9999	8.28174020066214	213	4.84821861983982	6.Non permanent crop
2443	6.1117872128344	116	3.63956984741794	1.Coniferous wood
9010	8.01895254144314	170	4.23887287353222	4.Intensive grassland
7769	7.93331207384854	129	2.99082297382008	4.Intensive grassland
8345	7.86407370443913	171	4.20524659543443	5.Permanent crop
5189	7.10311289254866	90	2.69616615577096	1.Coniferous wood
10584	8.40609307653139	149	4.21787989040547	6.Non permanent crop
5441	7.07450758904272	111	3.69589532049914	1.Coniferous wood
8270	8.06128505309889	172	4.55157136083078	4.Intensive grassland
9960	8.25159268067955	163	4.38348026335087	6.Non permanent crop
9233	8.1288428115165	148	3.91416633098134	6.Non permanent crop
9563	8.04448048126613	191	4.27044907431442	6.Non permanent crop
5219	7.01824109876783	127	3.81110255997449	1.Coniferous wood
4194	6.52734436709087	137	4.09500258421548	1.Coniferous wood
8052	7.9042639202385	100	3.51085479902774	5.Permanent crop
8811	7.97591866373196	186	4.52736444603187	6.Non permanent crop
4783	7.06348922812013	109	3.39860768713996	1.Coniferous wood
8578	8.00816759454294	148	4.20296133205307	3.Extensive grassland
9470	8.1341872949135	166	4.36495760700427	3.Extensive grassland
10156	8.2917794222093	158	4.30862220014	6.Non permanent crop
2918	6.38046526419331	86	2.42517714144116	2.Broadleaved wood
10081	8.25211805915069	146	3.9681064146814	6.Non permanent crop
6371	7.51379244826565	106	4.04570425657521	1.Coniferous wood
5276	7.03661837553752	111	3.44934678396974	2.Broadleaved wood
8239	8.03300285893397	165	4.3908827677119	5.Permanent crop
11084	8.36798499592993	170	4.28727481949354	2.Broadleaved wood
10990	8.41139916462164	122	3.73433420288851	6.Non permanent crop
7178	7.82615509273175	142	4.21068894062368	6.Non permanent crop
8041	7.99138955940254	88	3.37558680360184	5.Permanent crop
7812	7.98714176247837	150	4.02597135726727	4.Intensive grassland
8532	7.93553056798841	178	4.66612385540447	3.Extensive grassland
10136	8.03779609860797	136	3.50315504754686	3.Extensive grassland
7245	7.81258272773683	96	3.25454267723172	6.Non permanent crop
9480	8.26478354177276	135	4.09368098353209	6.Non permanent crop
3369	6.69552497393621	92	3.30452733146576	1.Coniferous wood
8959	8.20017291967632	157	4.54075159347556	6.Non permanent crop
8660	7.9709050168424	189	4.05008332671084	3.Extensive grassland
8488	8.07094748817444	111	2.83423921834678	6.Non permanent crop
8801	7.89746007042897	77	2.75307307819644	5.Permanent crop
7762	7.60359538722009	90	3.47647670508641	1.Coniferous wood
8151	7.82942901289927	133	3.88555424362829	5.Permanent crop
5864	7.33056930002568	121	3.70568236312498	2.Broadleaved wood
7174	7.59528388103453	94	2.55784180756258	6.Non permanent crop
8449	8.01898519797988	145	4.21345250294234	6.Non permanent crop
7987	7.86859660435628	172	4.62972651016148	6.Non permanent crop
5324	7.37505082572471	135	3.44769384015092	6.Non permanent crop
5761	7.25616988315745	150	4.40389875936218	6.Non permanent crop
9425	8.09557061780495	247	5.0048454801518	3.Extensive grassland
9230	7.9706825854698	120	3.85976023198117	2.Broadleaved wood
9648	8.19543323516575	196	4.64757220889831	2.Broadleaved wood
10822	8.34028527453184	177	4.29503576166946	5.Permanent crop
3362	6.2848900374938	95	3.78284039536635	1.Coniferous wood
9650	8.30555798553526	137	4.43600710205778	1.Coniferous wood
8447	7.94424506287015	185	4.43928670499751	2.Broadleaved wood
9570	8.30195151924421	148	4.1876461926449	6.Non permanent crop
9490	8.23343896694198	138	4.08196098835913	1.Coniferous wood
8230	7.80178373856707	101	2.20625256127572	1.Coniferous wood
9683	8.21021940713186	152	4.36624564290862	6.Non permanent crop
4735	6.7680422746841	86	3.33846985186421	2.Broadleaved wood
7544	7.76746954609961	214	4.87135647649435	6.Non permanent crop
3985	6.86052174006472	147	4.14242768706034	1.Coniferous wood
3958	6.73190112442549	103	3.63906640687723	1.Coniferous wood
5723	7.12101572384228	91	3.39682445579029	2.Broadleaved wood
6534	7.57497362555829	135	4.0142910638562	2.Broadleaved wood
8321	8.06628336785149	119	3.80338992581736	6.Non permanent crop
9622	8.2724486488284	134	3.56877144230711	6.Non permanent crop
10089	8.10542569516821	208	4.31147308528187	5.Permanent crop
8274	7.92091795478059	172	4.54025547257527	5.Permanent crop
9532	8.19393455890452	100	3.24285662321004	6.Non permanent crop
10159	8.17777520419255	153	4.08621611270036	6.Non permanent crop
6046	7.45720106851493	184	4.44673005096883	6.Non permanent crop
7391	7.77628151341224	91	1.62984363033054	6.Non permanent crop
10113	7.97355604945044	168	4.53294878872321	6.Non permanent crop
5094	7.01819322100499	99	3.12556478294841	1.Coniferous wood
10032	8.22890895375686	153	4.09975625192024	6.Non permanent crop
5464	7.26436950493059	117	3.37939022423677	1.Coniferous wood
4513	6.70284433642504	104	3.56762875586091	1.Coniferous wood
9348	8.02800881831753	100	3.39189431689519	2.Broadleaved wood
5893	7.38313182682796	165	4.27014745230704	5.Permanent crop
9546	8.06950645598757	111	2.2050541495354	3.Extensive grassland
9349	8.1435499774759	111	3.78609470428733	6.Non permanent crop
5564	7.29382765161618	103	3.29654442788014	2.Broadleaved wood
4395	6.78048831260404	110	3.72389404623054	1.Coniferous wood
8186	8.05092568514065	147	3.80000371627423	6.Non permanent crop
8891	8.08473156565547	153	4.39129836844187	2.Broadleaved wood
5932	7.18068143344945	143	4.01332552699679	1.Coniferous wood
9027	8.1740014474385	141	4.12765835062832	6.Non permanent crop
6034	7.3786291831567	138	3.77634459067902	1.Coniferous wood
9323	8.15161114417384	187	4.53522681602704	3.Extensive grassland
10986	8.40901055894475	189	4.32938124110125	2.Broadleaved wood
9590	8.10927786462839	189	4.6609212576025	2.Broadleaved wood
8386	7.9466459151007	153	3.6555912538975	3.Extensive grassland
9053	8.02564437090237	140	3.93178480755625	4.Intensive grassland
7059	7.28597458737343	136	4.16564842867866	1.Coniferous wood
6131	7.4952449646882	138	3.98164506796654	3.Extensive grassland
8158	8.00959143232183	111	3.41434492972305	2.Broadleaved wood
9321	8.1536591065374	57	2.20853871212305	6.Non permanent crop
5217	7.35395207078488	96	3.05596421347807	2.Broadleaved wood
9531	8.16010396946128	134	4.07616358420393	6.Non permanent crop
6816	7.50332191315571	95	2.18645187380759	1.Coniferous wood
7484	7.42080599134523	89	2.82428857493664	1.Coniferous wood
6014	7.37773096428658	80	2.73696300404544	2.Broadleaved wood
7589	7.94460756907598	107	3.76075878851326	5.Permanent crop
5891	7.18364015303527	96	3.26393084379458	3.Extensive grassland
8289	8.09512865480896	96	3.34529545596593	6.Non permanent crop
6129	7.43317800494977	124	3.87700095759826	1.Coniferous wood
10399	8.34658722332659	122	3.89378415460295	6.Non permanent crop
9225	8.03966677175134	120	3.73506108407948	6.Non permanent crop
8999	7.95301703510417	109	3.98589493698581	5.Permanent crop
6160	7.29232055789285	136	4.04350337099832	1.Coniferous wood
6065	7.23703361881566	90	3.06506994830448	1.Coniferous wood
5377	7.11073134881344	169	4.29335968547426	1.Coniferous wood
11225	8.35596287005503	143	3.78371435667492	2.Broadleaved wood
7754	7.64334157339878	142	4.16810128207782	6.Non permanent crop
7783	7.89695629288391	160	4.3711937514308	6.Non permanent crop
8203	7.85853911634761	124	4.12913013067856	5.Permanent crop
9542	8.13241212479546	127	3.98703060100049	6.Non permanent crop
9736	8.22713372235627	128	3.79316712632744	6.Non permanent crop
3255	6.28243453392467	65	2.888677948891	1.Coniferous wood
7770	7.98137827287135	136	4.00352248728197	6.Non permanent crop
7962	7.95169757982814	139	4.07156495055312	6.Non permanent crop
10705	8.4289321486041	169	4.42354978155401	6.Non permanent crop
9424	8.29164987878901	162	4.42931245803816	6.Non permanent crop
10115	8.18099434882131	172	4.47701964296262	6.Non permanent crop
8280	8.00583095061261	135	3.63244763082433	6.Non permanent crop
7059	7.61236863368123	159	4.18749711075408	1.Coniferous wood
6421	7.28465827156914	205	4.79802027307058	3.Extensive grassland
9474	8.13268543343591	103	3.39414759878096	6.Non permanent crop
8853	7.95751819644075	138	4.17396864264174	6.Non permanent crop
4501	6.75985718777866	135	4.00348771209898	1.Coniferous wood
10206	8.20517012236355	148	3.51893476929601	2.Broadleaved wood
9067	8.12259256619429	181	4.58350699624209	6.Non permanent crop
7689	7.99295629397011	175	4.48881960798119	6.Non permanent crop
6449	7.19943961968945	88	2.63108312771163	1.Coniferous wood
8470	8.00410853139878	90	2.753574545367	3.Extensive grassland
12078	8.45636123083868	117	3.44550916050287	6.Non permanent crop
5095	7.12092298681428	77	3.12908269331249	2.Broadleaved wood
5080	7.12160457212459	141	4.01615007413607	1.Coniferous wood
5912	7.06224586519376	89	3.14134690459944	1.Coniferous wood
8731	8.06082461600125	108	3.35286321679104	6.Non permanent crop
4403	6.90448585389905	78	2.69826190228213	1.Coniferous wood
8562	8.06902313316448	171	4.4117109777613	3.Extensive grassland
9502	8.20758326262405	89	2.49446989694148	6.Non permanent crop
9412	8.18937513341268	181	4.70281774525948	6.Non permanent crop
7166	7.71605099640501	173	4.37549576313376	3.Extensive grassland
7729	7.60728605328906	71	2.84057101803371	2.Broadleaved wood
8892	8.09855602788569	112	3.37111228487369	6.Non permanent crop
4507	6.69589949423679	116	3.70569154298719	1.Coniferous wood
9936	8.23110617245171	128	4.2051260194274	4.Intensive grassland
4450	6.97668600724155	116	3.93922236631482	1.Coniferous wood
8226	7.88827233687274	159	4.29760627328331	6.Non permanent crop
7910	7.92139691753931	181	4.62262279057248	3.Extensive grassland
4055	6.6632920361384	67	1.44440545700354	1.Coniferous wood
5327	7.32614193342001	106	3.01114117361931	1.Coniferous wood
7987	7.9477778533489	227	4.81115619238203	6.Non permanent crop
10455	8.25719873736323	170	4.42940336038637	6.Non permanent crop
9148	8.12844510892894	92	2.68760218772679	6.Non permanent crop
5907	7.41707535802569	120	3.4751069304842	2.Broadleaved wood
8390	7.99744657291488	110	3.26793098638736	6.Non permanent crop
7033	7.58972670154358	108	3.45213018965869	2.Broadleaved wood
8032	7.94452584949838	136	3.28383162982272	6.Non permanent crop
9999	8.2265980269608	182	4.42761824893419	6.Non permanent crop
4252	6.70980265564591	102	2.97603730570445	1.Coniferous wood
8714	7.69064728249641	103	3.70518579481254	1.Coniferous wood
5124	6.93810615801329	116	3.60129040278155	1.Coniferous wood
7440	7.85666699100307	144	4.00063176483716	6.Non permanent crop
7978	8.01080676295943	146	4.03211045486282	5.Permanent crop
10985	8.43326854200746	137	3.90990887084348	2.Broadleaved wood
9420	8.0696682229419	130	3.89168288921151	2.Broadleaved wood
8341	8.05427153454838	113	4.00574995503598	4.Intensive grassland
4005	6.7068103760165	89	2.84320756632893	1.Coniferous wood
6272	7.57359935350408	163	4.1703789308769	2.Broadleaved wood
5513	7.05115804820336	89	3.20621281586234	1.Coniferous wood
5680	7.16462606598794	143	4.03635544608229	1.Coniferous wood
7627	7.66989623848391	254	5.05266893673276	3.Extensive grassland
8865	7.96980361234507	169	4.30486159049036	6.Non permanent crop
5754	7.43193681807681	100	3.02312347489946	3.Extensive grassland
8912	7.77479194393241	194	4.43955995474741	2.Broadleaved wood
7182	7.72776212332968	47	1.57270858127837	3.Extensive grassland
7749	7.79817486223853	209	4.73073623655812	6.Non permanent crop
4851	7.04796832545457	99	3.5979190563927	2.Broadleaved wood
5043	7.22396753448464	110	3.7340236897666	1.Coniferous wood
6587	7.69004646091271	171	4.37880736680011	3.Extensive grassland
6134	7.41820317658553	115	3.79463767637473	1.Coniferous wood
9394	8.05298825694162	180	4.58737370841092	6.Non permanent crop
6944	7.48814697905658	73	2.84350772517861	2.Broadleaved wood
10289	8.2811067076962	138	3.92786681233935	6.Non permanent crop
5600	7.2620639666665	111	3.04716248149842	1.Coniferous wood
6334	7.41476435422077	100	3.64068592799332	5.Permanent crop
6144	7.54689425063164	143	4.10673066109472	6.Non permanent crop
4200	6.75785040517913	86	3.19542197164385	1.Coniferous wood
5371	7.26633430168231	85	3.40414736610971	2.Broadleaved wood
4456	6.97903843293322	70	2.42553903954498	1.Coniferous wood
6693	7.42581274482378	133	4.03220907149725	1.Coniferous wood
5363	7.14320038702714	125	3.82933402894397	1.Coniferous wood
8091	7.77090443331936	212	4.76582970378879	6.Non permanent crop
3914	6.6706702898097	131	3.66219904373847	1.Coniferous wood
6379	7.18938594749255	125	3.75558416130974	2.Broadleaved wood
9092	7.94436542796401	189	4.25476995367937	1.Coniferous wood
4326	6.47899307858359	52	2.18544783202116	1.Coniferous wood
9329	8.23033284750938	138	4.11490319744737	6.Non permanent crop
2506	6.4199603528549	75	3.29988607542329	6.Non permanent crop
7245	7.68225102693378	124	3.60919229782591	5.Permanent crop
7331	7.60717271304006	80	2.79584729911227	1.Coniferous wood
7647	7.76723298660935	198	4.62190108216043	3.Extensive grassland
6680	7.45764428158232	83	1.94205894024387	3.Extensive grassland
8958	8.08364806283322	142	3.59522440820228	6.Non permanent crop
7859	7.67652600557177	138	3.65871551972421	3.Extensive grassland
5969	7.45735003296859	170	4.63557127044428	3.Extensive grassland
4764	7.14611978650313	142	3.70720495516743	1.Coniferous wood
7121	7.87720364870075	146	4.28692563385822	6.Non permanent crop
8922	8.06565175170603	168	4.56151326065391	6.Non permanent crop
2502	6.12299369235166	50	2.85082071973791	1.Coniferous wood
4186	6.73024849848368	89	3.38432910389935	1.Coniferous wood
6083	7.32739621374791	160	4.53205395021931	3.Extensive grassland
7430	7.84907960032543	113	2.9459732819261	3.Extensive grassland
7687	7.91289880633545	109	3.80502754531269	2.Broadleaved wood
8150	8.0972021096924	170	4.21411126320841	6.Non permanent crop
6801	7.58652255019665	142	3.95139441960608	1.Coniferous wood
7487	7.78782816024457	169	4.37873299201872	6.Non permanent crop
6131	7.45648417723559	144	4.10691373897892	6.Non permanent crop
7308	7.75020902629992	116	3.24916022171368	2.Broadleaved wood
6646	7.54648866921085	194	4.71019689003976	6.Non permanent crop
8941	8.21652071530094	79	2.45002339614047	6.Non permanent crop
4674	6.93161931488616	84	2.68860177862804	1.Coniferous wood
9659	8.18612088378549	164	4.4685651327932	6.Non permanent crop
5220	7.12205441898615	151	4.33872446865072	3.Extensive grassland
9845	8.26942209843034	220	4.81319758935183	2.Broadleaved wood
8952	8.14790142063798	150	4.14159165598406	6.Non permanent crop
8505	7.90424477545849	126	3.49322367785153	3.Extensive grassland
4701	6.98836458060372	73	2.7591298770775	1.Coniferous wood
8018	7.81272252238275	143	4.28760481456836	3.Extensive grassland
9229	8.0703554296089	209	4.77004919638683	3.Extensive grassland
9075	8.15180855152603	110	3.59085030898924	6.Non permanent crop
7263	7.78099613228194	192	4.65925601577891	3.Extensive grassland
8616	8.03380103340942	153	4.34218448365646	6.Non permanent crop
9222	8.06640001832099	159	4.26789964851644	6.Non permanent crop
7242	7.62695508515958	152	4.25375884663057	3.Extensive grassland
4931	6.72682441149497	128	4.04141469590305	1.Coniferous wood
9288	8.15432896815102	153	4.22916443471731	3.Extensive grassland
9659	8.06428630523288	138	3.51125695617416	3.Extensive grassland
8349	7.98160026702544	191	4.67843671376145	6.Non permanent crop
6611	7.44972336428641	160	4.4850101896176	3.Extensive grassland
8380	7.86671269795515	172	4.05195723776683	2.Broadleaved wood
9868	8.04670638266845	170	3.84952893357109	3.Extensive grassland
8667	8.08281816959157	120	3.85384256959792	5.Permanent crop
8665	8.07902540853505	106	3.05849165950862	6.Non permanent crop
4389	6.6959199196232	99	3.02517315574575	1.Coniferous wood
9695	8.16914802616676	119	3.22277473122488	6.Non permanent crop
10229	8.28344138631873	194	4.48308382723592	5.Permanent crop
6689	7.3563041442491	98	3.80963773749694	1.Coniferous wood
5047	6.81575046020627	71	2.51754031289757	1.Coniferous wood
8200	7.98050070306996	148	4.31305187928167	6.Non permanent crop
8683	8.1192270990949	124	3.95590790355722	5.Permanent crop
5301	7.1560788015059	115	3.90175041033683	1.Coniferous wood
7283	7.72141779030199	131	3.6299601775014	1.Coniferous wood
7537	7.90708227005651	54	1.89105646273914	6.Non permanent crop
7915	7.87681530762336	195	4.32423871568657	6.Non permanent crop
4951	6.87678367881387	98	3.19137687635609	1.Coniferous wood
4887	6.81144701795103	83	3.22158776466298	1.Coniferous wood
6242	7.33682399847298	110	3.22846251853876	2.Broadleaved wood
5516	7.13248122465511	158	4.38928078914475	2.Broadleaved wood
7020	7.5596167734298	169	4.42164614593386	3.Extensive grassland
4169	6.67249473677128	147	3.97025801241969	6.Non permanent crop
5549	7.00357990504093	84	3.03047200457286	1.Coniferous wood
9373	7.97584962801106	99	3.51017772068142	1.Coniferous wood
8811	8.02765040239436	124	3.82159659046642	6.Non permanent crop
9485	8.18527985923394	145	4.17923374689614	3.Extensive grassland
7048	7.55359299362995	123	3.81264390150343	2.Broadleaved wood
6807	7.61614131686812	139	3.85898500487938	1.Coniferous wood
5487	7.22920943344168	89	2.97016704059778	1.Coniferous wood
6093	7.38699421416768	157	4.44446172164621	6.Non permanent crop
5436	6.86271433329558	109	3.6517480901977	1.Coniferous wood
3600	6.42143895049916	87	3.36545101510738	2.Broadleaved wood
5375	7.21599667394024	86	3.01207669850817	2.Broadleaved wood
7910	7.66021217061382	66	2.51985358818045	2.Broadleaved wood
7600	7.80671185033833	163	4.16225875764796	4.Intensive grassland
7001	7.66553276601657	128	4.06359002320664	3.Extensive grassland
8530	8.01643015136973	111	3.3946034131366	6.Non permanent crop
9530	8.26384527193453	152	4.3819085063647	6.Non permanent crop
9124	8.07261051578059	174	4.43104462525002	6.Non permanent crop
7299	7.76048722060423	140	3.67861462320582	6.Non permanent crop
10316	8.26325015323985	138	4.03353492610684	3.Extensive grassland
5288	7.36296917346508	123	3.9004071271488	6.Non permanent crop
4537	6.85223055389344	107	3.77901806249801	1.Coniferous wood
4773	6.97318831506375	132	3.83397084002919	1.Coniferous wood
9409	8.10613150360917	116	3.49780709421464	2.Broadleaved wood
9721	8.22848872550847	143	4.20534638893607	6.Non permanent crop
10230	8.3239781704641	129	3.98552745172247	5.Permanent crop
8121	7.97498907735015	119	3.70955170108109	6.Non permanent crop
8588	8.08717826067305	163	4.47066252585896	6.Non permanent crop
11586	8.31898102908032	151	4.18801664421579	6.Non permanent crop
8910	7.99215528886475	152	4.24487433993167	2.Broadleaved wood
7940	7.97290207453298	196	4.54303647776276	3.Extensive grassland
7176	7.58375553200981	137	3.95448878811957	3.Extensive grassland
6287	7.27372307240312	126	3.98248002162736	3.Extensive grassland
7178	7.57581240712691	171	4.32874470769986	3.Extensive grassland
7422	7.77800907092523	105	3.34282064430503	6.Non permanent crop
8531	8.04149637801658	122	3.89813950999361	6.Non permanent crop
10078	8.26131272897365	192	4.52207736538828	3.Extensive grassland
6976	7.73460303220536	159	4.46193410739351	6.Non permanent crop
Figure 2e - manuscript
	Sample1	Sample10	Sample101	Sample103	Sample105	Sample106	Sample107	Sample108	Sample109	Sample11	Sample110	Sample111	Sample112	Sample114	Sample115	Sample117	Sample120	Sample121	Sample124	Sample125	Sample126	Sample127	Sample128	Sample129	Sample13	Sample130	Sample132	Sample133	Sample134	Sample135	Sample139	Sample140	Sample142	Sample143	Sample144	Sample145	Sample146	Sample147	Sample149	Sample15	Sample150	Sample151	Sample152	Sample153	Sample154	Sample155	Sample158	Sample159	Sample162
Sample1	0	0.78759141426343	0.974956644612676	0.976776544291357	0.975124973936423	0.945878517369066	0.61414576773708	0.971055039605592	0.908340051963082	0.977848707683497	0.969847382494129	0.962859873484321	0.974693244295519	0.9192965289327	0.846496432895386	0.97081080872788	0.870034591316544	0.936590199653634	0.975045871082242	0.869670295984444	0.958543050182178	0.934648835687007	0.973046380832383	0.958419283036655	0.921350976148247	0.961429194422238	0.955155456840614	0.968071612361868	0.802515575510402	0.639506714909889	0.819868070902895	0.959378145643154	0.960146464365958	0.902552973295278	0.898793734768686	0.975536583418604	0.636919281850556	0.894702561966725	0.889127857058778	0.811606312304466	0.887387043946251	0.918765915135052	0.817832435393243	0.735351432013458	0.95122488109598	0.905188739619034	0.949265236155991	0.520103595117641	0.598758650198545
Sample10	0.78759141426343	0	0.91426611582179	0.913527017864765	0.904871794365451	0.781913227523796	0.839496309232361	0.898495462822979	0.80102925539452	0.912701137134386	0.890062974140692	0.870375675251493	0.901966474783172	0.760877300954441	0.469878402441267	0.896502767370264	0.635807535278849	0.771266082405986	0.906558388601701	0.519008900829957	0.856430391789508	0.77688468531054	0.891477430187118	0.819348430150438	0.727341473734918	0.829241746991018	0.819435777022406	0.868364022555992	0.642041726284959	0.758699622369615	0.562638359708711	0.878907955886521	0.866953138344261	0.646530329682024	0.629790441111633	0.911344712495988	0.777266801872621	0.604104613849119	0.675995851167312	0.593535015552513	0.621299539326	0.724786620881597	0.567353283037009	0.794112319904695	0.817384408676986	0.736989451490933	0.80775514445468	0.864512464197654	0.834005052539859
Sample101	0.974956644612676	0.91426611582179	0	0.372116255319145	0.437678215183883	0.734891554341837	0.983491439682417	0.568129385646963	0.845092545499685	0.618490631082482	0.548866164098664	0.709600235278998	0.56577666281909	0.749065982995226	0.866891341282006	0.537377956202501	0.883592420029312	0.844615256535873	0.516740217279383	0.869463955317572	0.740372409179282	0.756197926197026	0.61104181046548	0.704044650926556	0.827376966730548	0.730131514682645	0.745850082013887	0.625237108396258	0.941140504150028	0.962469582231544	0.856379738063029	0.658943089450125	0.789831906596175	0.858775245742801	0.84622961406435	0.492066672360899	0.954292599758938	0.824475483475542	0.802155783930591	0.923427073742583	0.861713414789285	0.751202311880008	0.886352793076524	0.929004082921589	0.809058642463018	0.829475272395472	0.720515392666361	0.986768471631288	0.979985641605541
Sample103	0.976776544291357	0.913527017864765	0.372116255319145	0	0.40106416731264	0.730044065835145	0.984552862926204	0.506520382531867	0.863134827207937	0.619245936350745	0.507908428542983	0.703080596097075	0.568522173982456	0.747531188390856	0.871181177745673	0.486685500763715	0.876777298974925	0.836029247017203	0.473263372596484	0.868974218443813	0.728813621352387	0.738358238900843	0.576003707472618	0.693918791601109	0.820011647205482	0.718191315156434	0.730049211804989	0.639264160399384	0.942949541188234	0.963991154153512	0.855128006605178	0.636563008445718	0.780690731397112	0.854418158245102	0.846655712169895	0.440446778056688	0.958291131952851	0.814602199972869	0.80118187195587	0.924006968658582	0.860238912156812	0.744025309312701	0.89290125001914	0.936988205558525	0.798839184547093	0.834713083028158	0.706161940822721	0.988548691656997	0.980674426515632
Sample105	0.975124973936423	0.904871794365451	0.437678215183883	0.40106416731264	0	0.712204447731435	0.98413861184455	0.558304741600263	0.862721872647769	0.578613689248645	0.528743176266772	0.651937424205986	0.538513362057577	0.761684461509143	0.864760277867183	0.515943809696164	0.86405345980944	0.816082205145831	0.447834150099774	0.858786631907736	0.702718186943779	0.76174197920341	0.614514243882593	0.673736545908457	0.817837425017625	0.686076323676243	0.713673108777658	0.632180662595547	0.935932454421296	0.962889097149385	0.854903612147816	0.657720285283764	0.753136553098373	0.843070015646245	0.837548452210816	0.496886012151362	0.959413766081914	0.808361078778886	0.788707943956922	0.910682884400074	0.846639927427334	0.747488522721502	0.881265504778892	0.932748682665991	0.780602512491777	0.809223606561808	0.697123923058322	0.986529223932805	0.980887707046189
Sample106	0.945878517369066	0.781913227523796	0.734891554341837	0.730044065835145	0.712204447731435	0	0.964614856823754	0.705074767842657	0.839628312107929	0.679674096653343	0.65071453602264	0.58955285725605	0.715520872419591	0.685887637331009	0.695187768630628	0.653558738388545	0.691074160380205	0.626743779386565	0.720466055891637	0.673836859629276	0.642544111641935	0.64615779138718	0.724074509787992	0.483896540356604	0.6099725298911	0.533335010254462	0.545672571632791	0.542495134459469	0.863620086758548	0.926271944298164	0.745531899907745	0.720082637606143	0.670204800359045	0.622762642762644	0.599193639710953	0.718981314312294	0.921665117874634	0.589435703235405	0.561366830997393	0.787144115196272	0.620602798489706	0.639374729771408	0.729031478706896	0.889408508440362	0.640046924239011	0.64024660862914	0.409576897366851	0.967802460202096	0.961292671837109
Sample107	0.61414576773708	0.839496309232361	0.983491439682417	0.984552862926204	0.98413861184455	0.964614856823754	0	0.978708901434428	0.917951811769665	0.984291769950845	0.977970131327652	0.978555477170635	0.978219307401905	0.941276511752047	0.884089276305524	0.980590305997018	0.935363364140066	0.9657994181538	0.983391839926419	0.908180999008842	0.97612219130462	0.952561100359523	0.977077319951591	0.972079097523228	0.948439644138608	0.973816654954505	0.969088172433681	0.978465639528957	0.834711015340598	0.460874804351419	0.836633665037009	0.964456476340018	0.977766402814249	0.935772741422522	0.937506481667928	0.984651737634997	0.643096020771608	0.931319740563272	0.93653157776442	0.885847883436696	0.937826108725138	0.93539639126812	0.869205809889792	0.689847182480459	0.965764099060561	0.936605938027014	0.968973733669627	0.598169465795899	0.327846579817458
Sample108	0.971055039605592	0.898495462822979	0.568129385646963	0.506520382531867	0.558304741600263	0.705074767842657	0.978708901434428	0	0.892561684854047	0.621934474070957	0.434484327327125	0.618621570552	0.62433109107417	0.759010409398803	0.859399188801461	0.395756289694898	0.845697888063131	0.779924011548932	0.535802275821516	0.849224443194967	0.621646766907415	0.710145634200042	0.516342524286846	0.640890743126357	0.761681132016281	0.63151428764222	0.631364747014402	0.645476551673864	0.930744881639015	0.952206352806699	0.846961435412855	0.655448932604905	0.674404490401778	0.817997612802516	0.829012267315616	0.486615929391066	0.958004247898644	0.794642720520275	0.79815092162413	0.901319380676627	0.831075181558198	0.766477903664124	0.887628941941419	0.942629045544132	0.707582364338731	0.830577431756801	0.683729460940381	0.983363005791087	0.976227551150992
Sample109	0.908340051963082	0.80102925539452	0.845092545499685	0.863134827207937	0.862721872647769	0.839628312107929	0.917951811769665	0.892561684854047	0	0.893795360687403	0.889160772927129	0.909493803356893	0.882850777500744	0.671345099099629	0.749391100069618	0.891122219597371	0.878755965714184	0.908177828332223	0.881464180894594	0.808276795658775	0.907578651854881	0.776886975109288	0.862312688605237	0.863802294134978	0.861103062011998	0.897966644648344	0.887371554017868	0.842604235043449	0.823731550409594	0.881795100565503	0.715184486672386	0.842931637141723	0.925835724667988	0.856229338184092	0.842876429025546	0.886966434869858	0.770644589440244	0.826446834952929	0.808564801684965	0.860983753416886	0.839429544171152	0.716264208029132	0.758606740965943	0.735537869094952	0.910277549654284	0.763894485618568	0.849141662277302	0.942741170461282	0.913853586085105
Sample11	0.977848707683497	0.912701137134386	0.618490631082482	0.619245936350745	0.578613689248645	0.679674096653343	0.984291769950845	0.621934474070957	0.893795360687403	0	0.584833844846295	0.581692370561046	0.585391019484008	0.79960716587674	0.868577766522119	0.581124711543062	0.851533272451142	0.775546692833366	0.567439656954624	0.855702545757029	0.64415803614545	0.785540277289874	0.633147610730274	0.633165653759782	0.785115337284464	0.620612667160553	0.628308184708225	0.568602357110067	0.939641687783601	0.965762927500172	0.87282299198411	0.702879133640424	0.658972533353539	0.825139189095389	0.818316379262175	0.626080631356961	0.961784517648123	0.805569895544262	0.782823360583669	0.911515330608052	0.834915748456253	0.78489890999761	0.882297369277657	0.938806684251676	0.733833077192828	0.798119047754408	0.672236405713175	0.98683561318937	0.983056684045057
Sample110	0.969847382494129	0.890062974140692	0.548866164098664	0.507908428542983	0.528743176266772	0.65071453602264	0.977970131327652	0.434484327327125	0.889160772927129	0.584833844846295	0	0.558024855417646	0.59470715416614	0.761911087159078	0.850833589352097	0.336510977361228	0.8271116253563	0.756962609583168	0.536828253544296	0.833901054057257	0.591060580320494	0.730625209127131	0.562147455159953	0.588082331746567	0.758994558991433	0.579260847517191	0.609739897305488	0.601418221311836	0.926908676850401	0.95421709056864	0.841100607939163	0.654120000938022	0.659025055750504	0.799088370127739	0.804234612461544	0.478611701317455	0.955757505734839	0.767417771438459	0.768160507525181	0.898696762065457	0.809410992623719	0.75106035151555	0.870359299010038	0.938266585123036	0.69306044952969	0.810455732842881	0.628508340982943	0.983250480962767	0.975390411656249
Sample111	0.962859873484321	0.870375675251493	0.709600235278998	0.703080596097075	0.651937424205986	0.58955285725605	0.978555477170635	0.618621570552	0.909493803356893	0.581692370561046	0.558024855417646	0	0.676224672319481	0.808466615156396	0.835078317622948	0.562044786537232	0.769088097620919	0.669967552314665	0.645131798961491	0.803762847503878	0.510754695554555	0.780553622192388	0.678719479381306	0.530934810793019	0.734159702694341	0.462783146730213	0.50270190638455	0.60391051618773	0.915268261323874	0.953867376995163	0.850129250019465	0.728659969948098	0.526118826169804	0.754228915375235	0.744789823822244	0.669404350919829	0.959496154427778	0.73283678720291	0.725798261854406	0.864851988585595	0.763671548764113	0.787683986374459	0.832093955032275	0.939162949078041	0.601570817162054	0.776937268627459	0.581827802649109	0.980581865124971	0.975966712576458
Sample112	0.974693244295519	0.901966474783172	0.56577666281909	0.568522173982456	0.538513362057577	0.715520872419591	0.978219307401905	0.62433109107417	0.882850777500744	0.585391019484008	0.59470715416614	0.676224672319481	0	0.758124650606544	0.855071874075563	0.595082404413116	0.85473478105865	0.795344391491616	0.559641933916634	0.853350552437003	0.671899849411731	0.767949162860448	0.58939988462138	0.683037111602373	0.809571517417671	0.682704889675894	0.699355610738862	0.662421651378479	0.935613464321589	0.960256083431146	0.842840632333043	0.633558707953605	0.733867334234588	0.83458537640066	0.822908821559143	0.597946058282097	0.956887687424577	0.798987815096858	0.796348478091931	0.908231724385324	0.848994842604725	0.75298206352223	0.879385124663874	0.934272041985407	0.75655375430245	0.81310453290521	0.716730554847392	0.984068835663256	0.976598714534122
Sample114	0.9192965289327	0.760877300954441	0.749065982995226	0.747531188390856	0.761684461509143	0.685887637331009	0.941276511752047	0.759010409398803	0.671345099099629	0.79960716587674	0.761911087159078	0.808466615156396	0.758124650606544	0	0.656341632692527	0.760337809165759	0.78487036610628	0.798420417976303	0.781330948586643	0.707639276213724	0.793730900697516	0.562170360157159	0.715482247467531	0.715358580082141	0.703705774322762	0.76622755215404	0.744326257536206	0.71749235086341	0.841376545801877	0.894856178519267	0.617960653778618	0.684695762080981	0.836337006664169	0.738372608495364	0.728272925887585	0.767138846722446	0.857396393894844	0.697439458056869	0.670755825059404	0.797769386957571	0.730502101894834	0.536626517144236	0.729101751679641	0.803874770370012	0.796680714002469	0.702876769096615	0.69631043276089	0.956821698831451	0.929781581997521
Sample115	0.846496432895386	0.469878402441267	0.866891341282006	0.871181177745673	0.864760277867183	0.695187768630628	0.884089276305524	0.859399188801461	0.749391100069618	0.868577766522119	0.850833589352097	0.835078317622948	0.855071874075563	0.656341632692527	0	0.852608579713704	0.636536892187307	0.736541938208112	0.872762060142751	0.43243105344779	0.824600944315918	0.68786883264213	0.841246018932667	0.751810953187847	0.650475699024757	0.783024654689372	0.758914446835147	0.796913797949245	0.702176397566894	0.818247544585423	0.526587748203375	0.815046449914248	0.842894234440361	0.574656029121257	0.532504261389713	0.874545336055528	0.807347691187048	0.513461467008186	0.593461689012238	0.63747240575985	0.549055851466241	0.640426313532575	0.492455360236849	0.786642950385524	0.786593029213573	0.675091682521251	0.725722423260736	0.909269165296723	0.874033933317935
Sample117	0.97081080872788	0.896502767370264	0.537377956202501	0.486685500763715	0.515943809696164	0.653558738388545	0.980590305997018	0.395756289694898	0.891122219597371	0.581124711543062	0.336510977361228	0.562044786537232	0.595082404413116	0.760337809165759	0.852608579713704	0	0.833296420234447	0.761603063173108	0.526071901696603	0.837138615953544	0.60161381015559	0.729024600765843	0.55732361386999	0.603543883803075	0.768891179784951	0.594162924538222	0.622268494214218	0.598654084880514	0.932177131185125	0.955775487520239	0.839249191365357	0.635842202334791	0.670905700887151	0.805123224300899	0.807019718209694	0.433874662569869	0.959425385927086	0.770146144388086	0.761572979662831	0.902921366814911	0.820541879337691	0.74159319472362	0.871534776993149	0.938989558894228	0.701028586350965	0.818698923268367	0.629565002973208	0.985235474328061	0.977277000935424
Sample120	0.870034591316544	0.635807535278849	0.883592420029312	0.876777298974925	0.86405345980944	0.691074160380205	0.935363364140066	0.845697888063131	0.878755965714184	0.851533272451142	0.8271116253563	0.769088097620919	0.85473478105865	0.78487036610628	0.636536892187307	0.833296420234447	0	0.508550464085188	0.85681026240053	0.570296352493077	0.744491144640768	0.768875283656801	0.837144849692176	0.707078256810003	0.642155135558459	0.693160208141715	0.702245992073599	0.807471855338421	0.753210193345756	0.886725402403879	0.731627921545488	0.840626138954721	0.726239751564418	0.492755382375656	0.527937464145088	0.867388341078586	0.893220977069567	0.511997098998531	0.594074090684128	0.537909319857685	0.516567760317538	0.753941513402449	0.689325900461595	0.90302665219834	0.694446278193271	0.682564379097073	0.70798831532872	0.931091098555023	0.933264133932603
Sample121	0.936590199653634	0.771266082405986	0.844615256535873	0.836029247017203	0.816082205145831	0.626743779386565	0.9657994181538	0.779924011548932	0.908177828332223	0.775546692833366	0.756962609583168	0.669967552314665	0.795344391491616	0.798420417976303	0.736541938208112	0.761603063173108	0.508550464085188	0	0.803158097761641	0.663903228098449	0.642755245095053	0.75450798412492	0.760309854427518	0.591911322492485	0.579754765514709	0.54115088874568	0.568395883121856	0.744837733582188	0.849085906894415	0.929883253670129	0.801543575203601	0.807328985548755	0.565783723453365	0.525372146327242	0.560992574356445	0.818690833048001	0.942472548287556	0.561105921677983	0.674137847563612	0.740459013765306	0.565828360481909	0.786404437352341	0.773924440276415	0.938819186220477	0.564660216813019	0.717416568878664	0.624464492399743	0.96769380123206	0.963037204013402
Sample124	0.975045871082242	0.906558388601701	0.516740217279383	0.473263372596484	0.447834150099774	0.720466055891637	0.983391839926419	0.535802275821516	0.881464180894594	0.567439656954624	0.536828253544296	0.645131798961491	0.559641933916634	0.781330948586643	0.872762060142751	0.526071901696603	0.85681026240053	0.803158097761641	0	0.861791433709239	0.664868191159938	0.753709622000569	0.613345066250159	0.67428852966199	0.804266996983203	0.677888351228944	0.695327117628267	0.649107417787709	0.932824295243804	0.963550779896915	0.862876730111213	0.682506699693226	0.717987111036152	0.838300413202597	0.838347757259905	0.527074710755869	0.960417805707495	0.810713222812717	0.800584447744545	0.909187377144488	0.842463103879611	0.773441775280458	0.889103617773513	0.940215944378719	0.760888107261801	0.811619483241083	0.703365361790495	0.98575341051174	0.981753741011494
Sample125	0.869670295984444	0.519008900829957	0.869463955317572	0.868974218443813	0.858786631907736	0.673836859629276	0.908180999008842	0.849224443194967	0.808276795658775	0.855702545757029	0.833901054057257	0.803762847503878	0.853350552437003	0.707639276213724	0.43243105344779	0.837138615953544	0.570296352493077	0.663903228098449	0.861791433709239	0	0.781797890077233	0.70194748623028	0.838548559593072	0.722659350476547	0.60816657616898	0.746749996304629	0.715983578501427	0.78808924268411	0.719844006422982	0.841557109018022	0.606369908470136	0.820337118360443	0.800901962103762	0.503631354755151	0.475001936423104	0.868266835612454	0.855342351651485	0.438855175372586	0.592926565805946	0.639182070363559	0.488711204007947	0.688627575827108	0.563694967030835	0.845277363538082	0.73439811878586	0.673637040802756	0.694495624983507	0.925299766382019	0.903082781343617
Sample126	0.958543050182178	0.856430391789508	0.740372409179282	0.728813621352387	0.702718186943779	0.642544111641935	0.97612219130462	0.621646766907415	0.907578651854881	0.64415803614545	0.591060580320494	0.510754695554555	0.671899849411731	0.793730900697516	0.824600944315918	0.60161381015559	0.744491144640768	0.642755245095053	0.664868191159938	0.781797890077233	0	0.75983917295343	0.653669298474588	0.575094147328994	0.703477158521349	0.510961072663542	0.526571218736919	0.670421260520941	0.907025333942535	0.948427883256064	0.839130160461784	0.704662914111174	0.50261517818692	0.72475279042801	0.740502579684406	0.688914145576987	0.955725359479848	0.721983044161971	0.738087947842108	0.849299610329041	0.742694042505846	0.783730273416038	0.837867884809211	0.938053716644875	0.519009137667831	0.771035102288961	0.634127120140269	0.978746701985997	0.972013721390485
Sample127	0.934648835687007	0.77688468531054	0.756197926197026	0.738358238900843	0.76174197920341	0.64615779138718	0.952561100359523	0.710145634200042	0.776886975109288	0.785540277289874	0.730625209127131	0.780553622192388	0.767949162860448	0.562170360157159	0.68786883264213	0.729024600765843	0.768875283656801	0.75450798412492	0.753709622000569	0.70194748623028	0.75983917295343	0	0.685279604059697	0.672237696350616	0.62113224320687	0.706776360369798	0.696689651661496	0.695144511125562	0.840906440179814	0.90085989624902	0.694988717337608	0.710563376417019	0.793143237164923	0.693504679335402	0.712118751870412	0.74943214471613	0.901276333657505	0.689596233680563	0.688348702332629	0.807429148398619	0.68791499680924	0.638579289782581	0.770005637843834	0.876289312791328	0.746040553943804	0.729227179220673	0.660207292736606	0.965100080149433	0.946426882872222
Sample128	0.973046380832383	0.891477430187118	0.61104181046548	0.576003707472618	0.614514243882593	0.724074509787992	0.977077319951591	0.516342524286846	0.862312688605237	0.633147610730274	0.562147455159953	0.678719479381306	0.58939988462138	0.715482247467531	0.841246018932667	0.55732361386999	0.837144849692176	0.760309854427518	0.613345066250159	0.838548559593072	0.653669298474588	0.685279604059697	0	0.658418091524936	0.740903701498312	0.637194999478228	0.627352034078286	0.672818581461317	0.922601565454257	0.95292623281901	0.831132203861687	0.620734983135691	0.671211882234867	0.804473895236408	0.816508345880996	0.589948463110317	0.951412815308308	0.78823869035129	0.797046067689594	0.896905438006714	0.822448010985671	0.750898566008683	0.883350801839993	0.932183260980929	0.707371890252899	0.827043055890168	0.704911891208887	0.984000189150795	0.973007957744985
Sample129	0.958419283036655	0.819348430150438	0.704044650926556	0.693918791601109	0.673736545908457	0.483896540356604	0.972079097523228	0.640890743126357	0.863802294134978	0.633165653759782	0.588082331746567	0.530934810793019	0.683037111602373	0.715358580082141	0.751810953187847	0.603543883803075	0.707078256810003	0.591911322492485	0.67428852966199	0.722659350476547	0.575094147328994	0.672237696350616	0.658418091524936	0	0.621731863475005	0.411986855249925	0.492296552906401	0.510359873936676	0.889140083760145	0.941505685720328	0.785614661792532	0.700606075228707	0.587058068068073	0.647676301587022	0.660872381608941	0.676667609397673	0.943003904916765	0.626132224696174	0.63403028811259	0.825847434254177	0.66457321930991	0.699797786293007	0.785232008042085	0.920474789847015	0.573191185710658	0.701579358389809	0.446859546384697	0.976292483015827	0.969896371066737
Sample13	0.921350976148247	0.727341473734918	0.827376966730548	0.820011647205482	0.817837425017625	0.6099725298911	0.948439644138608	0.761681132016281	0.861103062011998	0.785115337284464	0.758994558991433	0.734159702694341	0.809571517417671	0.703705774322762	0.650475699024757	0.768891179784951	0.642155135558459	0.579754765514709	0.804266996983203	0.60816657616898	0.703477158521349	0.62113224320687	0.740903701498312	0.621731863475005	0	0.611797136345906	0.585301593864324	0.722174772304652	0.827795167147764	0.898044781618135	0.729192722351356	0.786567526711506	0.680617297312354	0.512186573999806	0.572356973197796	0.813044603761365	0.914259089178057	0.585784009482313	0.662321574819755	0.732592647328094	0.551775501315138	0.73128058620859	0.725616587565859	0.8999721264998	0.587998126368596	0.723871268055253	0.627051913939459	0.956553965282043	0.94423065854662
Sample130	0.961429194422238	0.829241746991018	0.730131514682645	0.718191315156434	0.686076323676243	0.533335010254462	0.973816654954505	0.63151428764222	0.897966644648344	0.620612667160553	0.579260847517191	0.462783146730213	0.682704889675894	0.76622755215404	0.783024654689372	0.594162924538222	0.693160208141715	0.54115088874568	0.677888351228944	0.746749996304629	0.510961072663542	0.706776360369798	0.637194999478228	0.411986855249925	0.611797136345906	0	0.432639662878132	0.582425081576567	0.888246069497036	0.942517310835078	0.817290766710914	0.723382794427683	0.464013942515031	0.650650397663492	0.682003499716283	0.680141200489284	0.951740326711658	0.66033503008135	0.682747974573219	0.817899605890281	0.67792220333424	0.7540148455804	0.815621852682368	0.936199964499026	0.520970875010959	0.738554761272259	0.528311678404038	0.977912935094033	0.972100213361207
Sample132	0.955155456840614	0.819435777022406	0.745850082013887	0.730049211804989	0.713673108777658	0.545672571632791	0.969088172433681	0.631364747014402	0.887371554017868	0.628308184708225	0.609739897305488	0.50270190638455	0.699355610738862	0.744326257536206	0.758914446835147	0.622268494214218	0.702245992073599	0.568395883121856	0.695327117628267	0.715983578501427	0.526571218736919	0.696689651661496	0.627352034078286	0.492296552906401	0.585301593864324	0.432639662878132	0	0.61009017443604	0.889197163006818	0.936062570233304	0.78754126184256	0.705315849919994	0.464943257659574	0.647718769849142	0.659743081561181	0.714479588278055	0.94512193613882	0.630491155868547	0.690514091879381	0.821899340627507	0.677124091010181	0.735287642021518	0.783386368734597	0.922116767343435	0.503983135872365	0.742297598271714	0.530335175213098	0.976829729538855	0.966533889794057
Sample133	0.968071612361868	0.868364022555992	0.625237108396258	0.639264160399384	0.632180662595547	0.542495134459469	0.978465639528957	0.645476551673864	0.842604235043449	0.568602357110067	0.601418221311836	0.60391051618773	0.662421651378479	0.71749235086341	0.796913797949245	0.598654084880514	0.807471855338421	0.744837733582188	0.649107417787709	0.78808924268411	0.670421260520941	0.695144511125562	0.672818581461317	0.510359873936676	0.722174772304652	0.582425081576567	0.61009017443604	0	0.916928698612181	0.951472766753984	0.812290504129025	0.666575749485418	0.709683100016753	0.759839208673886	0.740720271649755	0.638453810052278	0.940925381010211	0.724858307020999	0.677249268002088	0.880338153095867	0.767970123853841	0.696798121163096	0.815699715165548	0.909796102206692	0.716579160510763	0.747163353822943	0.526125773431346	0.981686866859585	0.976057323744163
Sample134	0.802515575510402	0.642041726284959	0.941140504150028	0.942949541188234	0.935932454421296	0.863620086758548	0.834711015340598	0.930744881639015	0.823731550409594	0.939641687783601	0.926908676850401	0.915268261323874	0.935613464321589	0.841376545801877	0.702176397566894	0.932177131185125	0.753210193345756	0.849085906894415	0.932824295243804	0.719844006422982	0.907025333942535	0.840906440179814	0.922601565454257	0.889140083760145	0.827795167147764	0.888246069497036	0.889197163006818	0.916928698612181	0	0.748369982244	0.660865058630811	0.923626212534137	0.903290593110234	0.765349023414268	0.782339287113389	0.939401742971612	0.770423383253801	0.755322734734137	0.798791753453285	0.713845888317587	0.751078139427848	0.833885339723287	0.72548278683688	0.831476374102028	0.884975933167359	0.807276382138061	0.882239573173302	0.844805171766735	0.839094087432858
Sample135	0.639506714909889	0.758699622369615	0.962469582231544	0.963991154153512	0.962889097149385	0.926271944298164	0.460874804351419	0.952206352806699	0.881795100565503	0.965762927500172	0.95421709056864	0.953867376995163	0.960256083431146	0.894856178519267	0.818247544585423	0.955775487520239	0.886725402403879	0.929883253670129	0.963550779896915	0.841557109018022	0.948427883256064	0.90085989624902	0.95292623281901	0.941505685720328	0.898044781618135	0.942517310835078	0.936062570233304	0.951472766753984	0.748369982244	0	0.745714350329984	0.936328556636596	0.950773951441133	0.885948673602269	0.887082420465536	0.962380843928816	0.657337058941783	0.878091508174802	0.88864260913013	0.83418868584616	0.879645487532452	0.89000532448259	0.819085333754958	0.711097641275803	0.929322961135235	0.897111867530748	0.934990120736873	0.689183639496955	0.453931201604773
Sample139	0.819868070902895	0.562638359708711	0.856379738063029	0.855128006605178	0.854903612147816	0.745531899907745	0.836633665037009	0.846961435412855	0.715184486672386	0.87282299198411	0.841100607939163	0.850129250019465	0.842840632333043	0.617960653778618	0.526587748203375	0.839249191365357	0.731627921545488	0.801543575203601	0.862876730111213	0.606369908470136	0.839130160461784	0.694988717337608	0.831132203861687	0.785614661792532	0.729192722351356	0.817290766710914	0.78754126184256	0.812290504129025	0.660865058630811	0.745714350329984	0	0.790585055082087	0.86577195614175	0.699244779741043	0.687664824192222	0.856773812781457	0.758817575674757	0.648106557546358	0.679444885559875	0.717889982379481	0.696296331713552	0.616483989385051	0.634749777067325	0.75451612041008	0.820457751514873	0.73016627433391	0.763456616676368	0.882475615228311	0.829572375924896
Sample140	0.959378145643154	0.878907955886521	0.658943089450125	0.636563008445718	0.657720285283764	0.720082637606143	0.964456476340018	0.655448932604905	0.842931637141723	0.702879133640424	0.654120000938022	0.728659969948098	0.633558707953605	0.684695762080981	0.815046449914248	0.635842202334791	0.840626138954721	0.807328985548755	0.682506699693226	0.820337118360443	0.704662914111174	0.710563376417019	0.620734983135691	0.700606075228707	0.786567526711506	0.723382794427683	0.705315849919994	0.666575749485418	0.923626212534137	0.936328556636596	0.790585055082087	0	0.781911845553861	0.816264114363238	0.797470533792089	0.652803387563738	0.931801683492115	0.773083009151361	0.74157789683272	0.896562579107791	0.829564262213945	0.675959905811994	0.834748431844656	0.892955428693356	0.766726529453051	0.803313901124711	0.691336590938777	0.976958590678178	0.956976530795212
Sample142	0.960146464365958	0.866953138344261	0.789831906596175	0.780690731397112	0.753136553098373	0.670204800359045	0.977766402814249	0.674404490401778	0.925835724667988	0.658972533353539	0.659025055750504	0.526118826169804	0.733867334234588	0.836337006664169	0.842894234440361	0.670905700887151	0.726239751564418	0.565783723453365	0.717987111036152	0.800901962103762	0.50261517818692	0.793143237164923	0.671211882234867	0.587058068068073	0.680617297312354	0.464013942515031	0.464943257659574	0.709683100016753	0.903290593110234	0.950773951441133	0.86577195614175	0.781911845553861	0	0.719278414033296	0.75164068041315	0.749085130542119	0.962459960752368	0.73075374846397	0.77559792104337	0.847097517201271	0.73853749564861	0.829049299031504	0.86108100854583	0.955014616538331	0.490163214369071	0.793465527997768	0.655525219397929	0.979112621158895	0.976126876451814
Sample143	0.902552973295278	0.646530329682024	0.858775245742801	0.854418158245102	0.843070015646245	0.622762642762644	0.935772741422522	0.817997612802516	0.856229338184092	0.825139189095389	0.799088370127739	0.754228915375235	0.83458537640066	0.738372608495364	0.574656029121257	0.805123224300899	0.492755382375656	0.525372146327242	0.838300413202597	0.503631354755151	0.72475279042801	0.693504679335402	0.804473895236408	0.647676301587022	0.512186573999806	0.650650397663492	0.647718769849142	0.759839208673886	0.765349023414268	0.885948673602269	0.699244779741043	0.816264114363238	0.719278414033296	0	0.421128475904653	0.844709382260074	0.896468742514487	0.437346577450294	0.587946663245859	0.655008061249907	0.4166840223818	0.717723978784101	0.660634926469497	0.890513955400896	0.645336210231631	0.677122839937215	0.639745729585802	0.944844631524022	0.931327764602249
Sample144	0.898793734768686	0.629790441111633	0.84622961406435	0.846655712169895	0.837548452210816	0.599193639710953	0.937506481667928	0.829012267315616	0.842876429025546	0.818316379262175	0.804234612461544	0.744789823822244	0.822908821559143	0.728272925887585	0.532504261389713	0.807019718209694	0.527937464145088	0.560992574356445	0.838347757259905	0.475001936423104	0.740502579684406	0.712118751870412	0.816508345880996	0.660872381608941	0.572356973197796	0.682003499716283	0.659743081561181	0.740720271649755	0.782339287113389	0.887082420465536	0.687664824192222	0.797470533792089	0.75164068041315	0.421128475904653	0	0.848296195009863	0.892482105729067	0.429048680278182	0.565380638651359	0.671631737010662	0.40152195475244	0.70712316324509	0.579779550650823	0.875089575881432	0.685005693263858	0.652648810585823	0.623209861265227	0.945169565685303	0.931198123602536
Sample145	0.975536583418604	0.911344712495988	0.492066672360899	0.440446778056688	0.496886012151362	0.718981314312294	0.984651737634997	0.486615929391066	0.886966434869858	0.626080631356961	0.478611701317455	0.669404350919829	0.597946058282097	0.767138846722446	0.874545336055528	0.433874662569869	0.867388341078586	0.818690833048001	0.527074710755869	0.868266835612454	0.688914145576987	0.74943214471613	0.589948463110317	0.676667609397673	0.813044603761365	0.680141200489284	0.714479588278055	0.638453810052278	0.939401742971612	0.962380843928816	0.856773812781457	0.652803387563738	0.749085130542119	0.844709382260074	0.848296195009863	0	0.96132007249388	0.812198512573012	0.793043112603015	0.917395227486824	0.855869913901562	0.75561556565881	0.895602786541908	0.944883573845021	0.770271565921125	0.838808996926796	0.700809791616413	0.986021118937107	0.981433874787456
Sample146	0.636919281850556	0.777266801872621	0.954292599758938	0.958291131952851	0.959413766081914	0.921665117874634	0.643096020771608	0.958004247898644	0.770644589440244	0.961784517648123	0.955757505734839	0.959496154427778	0.956887687424577	0.857396393894844	0.807347691187048	0.959425385927086	0.893220977069567	0.942472548287556	0.960417805707495	0.855342351651485	0.955725359479848	0.901276333657505	0.951412815308308	0.943003904916765	0.914259089178057	0.951740326711658	0.94512193613882	0.940925381010211	0.770423383253801	0.657337058941783	0.758817575674757	0.931801683492115	0.962459960752368	0.896468742514487	0.892482105729067	0.96132007249388	0	0.877204527965431	0.879685465615662	0.828525692286452	0.887785525870992	0.860174533930452	0.774656648428488	0.629952047761918	0.94733547761443	0.870061697833334	0.931280721033657	0.676550009020616	0.644831666258471
Sample147	0.894702561966725	0.604104613849119	0.824475483475542	0.814602199972869	0.808361078778886	0.589435703235405	0.931319740563272	0.794642720520275	0.826446834952929	0.805569895544262	0.767417771438459	0.73283678720291	0.798987815096858	0.697439458056869	0.513461467008186	0.770146144388086	0.511997098998531	0.561105921677983	0.810713222812717	0.438855175372586	0.721983044161971	0.689596233680563	0.78823869035129	0.626132224696174	0.585784009482313	0.66033503008135	0.630491155868547	0.724858307020999	0.755322734734137	0.878091508174802	0.648106557546358	0.773083009151361	0.73075374846397	0.437346577450294	0.429048680278182	0.812198512573012	0.877204527965431	0	0.560059010188967	0.665047553183038	0.477272697304066	0.655782370979262	0.60649717805859	0.87233848180001	0.659212205337556	0.659544901179365	0.593031450337053	0.939340625041444	0.924369733865983
Sample149	0.889127857058778	0.675995851167312	0.802155783930591	0.80118187195587	0.788707943956922	0.561366830997393	0.93653157776442	0.79815092162413	0.808564801684965	0.782823360583669	0.768160507525181	0.725798261854406	0.796348478091931	0.670755825059404	0.593461689012238	0.761572979662831	0.594074090684128	0.674137847563612	0.800584447744545	0.592926565805946	0.738087947842108	0.688348702332629	0.797046067689594	0.63403028811259	0.662321574819755	0.682747974573219	0.690514091879381	0.677249268002088	0.798791753453285	0.88864260913013	0.679444885559875	0.74157789683272	0.77559792104337	0.587946663245859	0.565380638651359	0.793043112603015	0.879685465615662	0.560059010188967	0	0.662031982388727	0.567515113915916	0.603813531490307	0.630407199126135	0.847980951442441	0.745664345671577	0.600145287170695	0.582583884745855	0.939589480429554	0.929554321157707
Sample15	0.811606312304466	0.593535015552513	0.923427073742583	0.924006968658582	0.910682884400074	0.787144115196272	0.885847883436696	0.901319380676627	0.860983753416886	0.911515330608052	0.898696762065457	0.864851988585595	0.908231724385324	0.797769386957571	0.63747240575985	0.902921366814911	0.537909319857685	0.740459013765306	0.909187377144488	0.639182070363559	0.849299610329041	0.807429148398619	0.896905438006714	0.825847434254177	0.732592647328094	0.817899605890281	0.821899340627507	0.880338153095867	0.713845888317587	0.83418868584616	0.717889982379481	0.896562579107791	0.847097517201271	0.655008061249907	0.671631737010662	0.917395227486824	0.828525692286452	0.665047553183038	0.662031982388727	0	0.65655596397644	0.78185770830033	0.65943627255411	0.845134146190997	0.810122010822644	0.731900045214593	0.820797049708831	0.874503398709026	0.881709209395172
Sample150	0.887387043946251	0.621299539326	0.861713414789285	0.860238912156812	0.846639927427334	0.620602798489706	0.937826108725138	0.831075181558198	0.839429544171152	0.834915748456253	0.809410992623719	0.763671548764113	0.848994842604725	0.730502101894834	0.549055851466241	0.820541879337691	0.516567760317538	0.565828360481909	0.842463103879611	0.488711204007947	0.742694042505846	0.68791499680924	0.822448010985671	0.66457321930991	0.551775501315138	0.67792220333424	0.677124091010181	0.767970123853841	0.751078139427848	0.879645487532452	0.696296331713552	0.829564262213945	0.73853749564861	0.4166840223818	0.40152195475244	0.855869913901562	0.887785525870992	0.477272697304066	0.567515113915916	0.65655596397644	0	0.723046261350674	0.626559208610856	0.880665322791304	0.685909153409078	0.625983264076444	0.642164342626919	0.943035990823231	0.932351092523144
Sample151	0.918765915135052	0.724786620881597	0.751202311880008	0.744025309312701	0.747488522721502	0.639374729771408	0.93539639126812	0.766477903664124	0.716264208029132	0.78489890999761	0.75106035151555	0.787683986374459	0.75298206352223	0.536626517144236	0.640426313532575	0.74159319472362	0.753941513402449	0.786404437352341	0.773441775280458	0.688627575827108	0.783730273416038	0.638579289782581	0.750898566008683	0.699797786293007	0.73128058620859	0.7540148455804	0.735287642021518	0.696798121163096	0.833885339723287	0.89000532448259	0.616483989385051	0.675959905811994	0.829049299031504	0.717723978784101	0.70712316324509	0.75561556565881	0.860174533930452	0.655782370979262	0.603813531490307	0.78185770830033	0.723046261350674	0	0.708144516214991	0.793747671898191	0.789216532487331	0.666723037024261	0.66271673136244	0.952491762033302	0.927238892885562
Sample152	0.817832435393243	0.567353283037009	0.886352793076524	0.89290125001914	0.881265504778892	0.729031478706896	0.869205809889792	0.887628941941419	0.758606740965943	0.882297369277657	0.870359299010038	0.832093955032275	0.879385124663874	0.729101751679641	0.492455360236849	0.871534776993149	0.689325900461595	0.773924440276415	0.889103617773513	0.563694967030835	0.837867884809211	0.770005637843834	0.883350801839993	0.785232008042085	0.725616587565859	0.815621852682368	0.783386368734597	0.815699715165548	0.72548278683688	0.819085333754958	0.634749777067325	0.834748431844656	0.86108100854583	0.660634926469497	0.579779550650823	0.895602786541908	0.774656648428488	0.60649717805859	0.630407199126135	0.65943627255411	0.626559208610856	0.708144516214991	0	0.740058689896616	0.812196507426555	0.684135383543103	0.745553514895177	0.891391956778973	0.858077040255043
Sample153	0.735351432013458	0.794112319904695	0.929004082921589	0.936988205558525	0.932748682665991	0.889408508440362	0.689847182480459	0.942629045544132	0.735537869094952	0.938806684251676	0.938266585123036	0.939162949078041	0.934272041985407	0.803874770370012	0.786642950385524	0.938989558894228	0.90302665219834	0.938819186220477	0.940215944378719	0.845277363538082	0.938053716644875	0.876289312791328	0.932183260980929	0.920474789847015	0.8999721264998	0.936199964499026	0.922116767343435	0.909796102206692	0.831476374102028	0.711097641275803	0.75451612041008	0.892955428693356	0.955014616538331	0.890513955400896	0.875089575881432	0.944883573845021	0.629952047761918	0.87233848180001	0.847980951442441	0.845134146190997	0.880665322791304	0.793747671898191	0.740058689896616	0	0.936435436059732	0.81568164452622	0.902971248355443	0.794799364651176	0.674824104254227
Sample154	0.95122488109598	0.817384408676986	0.809058642463018	0.798839184547093	0.780602512491777	0.640046924239011	0.965764099060561	0.707582364338731	0.910277549654284	0.733833077192828	0.69306044952969	0.601570817162054	0.75655375430245	0.796680714002469	0.786593029213573	0.701028586350965	0.694446278193271	0.564660216813019	0.760888107261801	0.73439811878586	0.519009137667831	0.746040553943804	0.707371890252899	0.573191185710658	0.587998126368596	0.520970875010959	0.503983135872365	0.716579160510763	0.884975933167359	0.929322961135235	0.820457751514873	0.766726529453051	0.490163214369071	0.645336210231631	0.685005693263858	0.770271565921125	0.94733547761443	0.659212205337556	0.745664345671577	0.810122010822644	0.685909153409078	0.789216532487331	0.812196507426555	0.936435436059732	0	0.775626171003784	0.632899336047915	0.972424342067673	0.963045082058663
Sample155	0.905188739619034	0.736989451490933	0.829475272395472	0.834713083028158	0.809223606561808	0.64024660862914	0.936605938027014	0.830577431756801	0.763894485618568	0.798119047754408	0.810455732842881	0.776937268627459	0.81310453290521	0.702876769096615	0.675091682521251	0.818698923268367	0.682564379097073	0.717416568878664	0.811619483241083	0.673637040802756	0.771035102288961	0.729227179220673	0.827043055890168	0.701579358389809	0.723871268055253	0.738554761272259	0.742297598271714	0.747163353822943	0.807276382138061	0.897111867530748	0.73016627433391	0.803313901124711	0.793465527997768	0.677122839937215	0.652648810585823	0.838808996926796	0.870061697833334	0.659544901179365	0.600145287170695	0.731900045214593	0.625983264076444	0.666723037024261	0.684135383543103	0.81568164452622	0.775626171003784	0	0.680730620390087	0.940596632849625	0.932580914490999
Sample158	0.949265236155991	0.80775514445468	0.720515392666361	0.706161940822721	0.697123923058322	0.409576897366851	0.968973733669627	0.683729460940381	0.849141662277302	0.672236405713175	0.628508340982943	0.581827802649109	0.716730554847392	0.69631043276089	0.725722423260736	0.629565002973208	0.70798831532872	0.624464492399743	0.703365361790495	0.694495624983507	0.634127120140269	0.660207292736606	0.704911891208887	0.446859546384697	0.627051913939459	0.528311678404038	0.530335175213098	0.526125773431346	0.882239573173302	0.934990120736873	0.763456616676368	0.691336590938777	0.655525219397929	0.639745729585802	0.623209861265227	0.700809791616413	0.931280721033657	0.593031450337053	0.582583884745855	0.820797049708831	0.642164342626919	0.66271673136244	0.745553514895177	0.902971248355443	0.632899336047915	0.680730620390087	0	0.973855102256926	0.964561670305482
Sample159	0.520103595117641	0.864512464197654	0.986768471631288	0.988548691656997	0.986529223932805	0.967802460202096	0.598169465795899	0.983363005791087	0.942741170461282	0.98683561318937	0.983250480962767	0.980581865124971	0.984068835663256	0.956821698831451	0.909269165296723	0.985235474328061	0.931091098555023	0.96769380123206	0.98575341051174	0.925299766382019	0.978746701985997	0.965100080149433	0.984000189150795	0.976292483015827	0.956553965282043	0.977912935094033	0.976829729538855	0.981686866859585	0.844805171766735	0.689183639496955	0.882475615228311	0.976958590678178	0.979112621158895	0.944844631524022	0.945169565685303	0.986021118937107	0.676550009020616	0.939340625041444	0.939589480429554	0.874503398709026	0.943035990823231	0.952491762033302	0.891391956778973	0.794799364651176	0.972424342067673	0.940596632849625	0.973855102256926	0	0.611449637566891
Sample162	0.598758650198545	0.834005052539859	0.979985641605541	0.980674426515632	0.980887707046189	0.961292671837109	0.327846579817458	0.976227551150992	0.913853586085105	0.983056684045057	0.975390411656249	0.975966712576458	0.976598714534122	0.929781581997521	0.874033933317935	0.977277000935424	0.933264133932603	0.963037204013402	0.981753741011494	0.903082781343617	0.972013721390485	0.946426882872222	0.973007957744985	0.969896371066737	0.94423065854662	0.972100213361207	0.966533889794057	0.976057323744163	0.839094087432858	0.453931201604773	0.829572375924896	0.956976530795212	0.976126876451814	0.931327764602249	0.931198123602536	0.981433874787456	0.644831666258471	0.924369733865983	0.929554321157707	0.881709209395172	0.932351092523144	0.927238892885562	0.858077040255043	0.674824104254227	0.963045082058663	0.932580914490999	0.964561670305482	0.611449637566891	0
Sample163	0.862373095790353	0.680241522866248	0.88782884565636	0.892452758516484	0.88961863416639	0.718482072267985	0.902297629161975	0.882366284028265	0.749910913529909	0.88755081880507	0.875840836906041	0.866583930089579	0.887851632325538	0.690603369315492	0.608299474835847	0.881407827807408	0.751352987132263	0.804330558754096	0.890924622029249	0.677662034415766	0.870355695819079	0.73387028299932	0.881921203854892	0.79239878807258	0.710475767670642	0.824266440534631	0.820463024657887	0.814953407452377	0.771429409939957	0.856512680144605	0.680953841538028	0.85081063740015	0.879461482010608	0.688554226832996	0.680827078643062	0.891845772406338	0.795041942797051	0.708941536664099	0.649505516871004	0.693389608941962	0.675097100533662	0.698647946193658	0.609668313043	0.740304115170317	0.845705833155103	0.665818503200418	0.771408927683271	0.916717116614015	0.892339865390874
Sample164	0.95167067140238	0.789666354401941	0.727747558154716	0.712119946865499	0.694990885223408	0.423766647768986	0.970692597749492	0.67794532038947	0.861022461984654	0.669929825940294	0.632308265983907	0.554157847779943	0.710439066169677	0.715848828797763	0.719630104568267	0.637892810187285	0.670558491706531	0.566715882139399	0.698025806934769	0.673630800854907	0.596509007093639	0.674027734719998	0.69952169963668	0.434496781765925	0.605550962106145	0.462206874763027	0.501345727479265	0.54536313969766	0.880181223066984	0.933996243447836	0.764886639084043	0.70619732565529	0.608262132047998	0.612631808205132	0.610720521922675	0.705659068454132	0.938422802420438	0.574790013508602	0.594356263555437	0.797685949797287	0.61645053117819	0.681582720410295	0.759201736207355	0.918174759778322	0.581439139355722	0.673599175005895	0.404834981176219	0.97513316323029	0.967675636246449
Sample165	0.974295073398006	0.90639876421687	0.424951906619182	0.440637385946919	0.472879049894402	0.683851709337448	0.982415888660224	0.512674100717253	0.849019286923726	0.555314405102953	0.474706444078889	0.638795072031244	0.572308917615452	0.729450308577495	0.85258771654142	0.451545225924611	0.862014140472098	0.807227319199993	0.51817195933636	0.850664065218093	0.679287342801701	0.728875291152151	0.551400766439626	0.63812505746432	0.791935989404437	0.665108770842732	0.678861635718566	0.553044238571343	0.93456060900085	0.963162453798901	0.843392506429312	0.638029435541837	0.742067101186892	0.83500278301075	0.821815539104061	0.472291178886889	0.953287458920495	0.799787987910914	0.77059246494775	0.91230800619721	0.839360904593276	0.737035332778959	0.873596440399383	0.925431501669185	0.773412296651577	0.811448140741283	0.664602728643515	0.986870120000306	0.979767631824976
Sample166	0.832395545278013	0.438940536437715	0.901037037747722	0.904885148836252	0.894309085173022	0.739343741582196	0.874662827161827	0.88541284592332	0.788780065195861	0.898169511246563	0.877775089750819	0.858720791503741	0.894069027292538	0.732418906125493	0.431888287729942	0.886044716864755	0.634501633665641	0.759709503418992	0.897032850955785	0.481812136266739	0.853730728638996	0.73397685907479	0.878469216584818	0.788668502684773	0.697906652723087	0.806249749965864	0.806554097666984	0.841358824539302	0.64347675708608	0.797820015693965	0.580258131999524	0.868645282409057	0.862761214662091	0.607252367954815	0.598420535312355	0.904080204080143	0.805011431590422	0.582091412897072	0.616260242325166	0.59985578535764	0.571728970689076	0.708758205709028	0.581563588210053	0.811037346638971	0.816360054698309	0.698942212198844	0.776913866504345	0.897045732062962	0.869983010569007
Sample167	0.862062520860365	0.535165100001401	0.857019935547435	0.850702326857596	0.841247229865991	0.663170364231845	0.90661272126199	0.83730595949455	0.798816601112521	0.84704091647305	0.820960260895958	0.798700286447271	0.840511397143605	0.658193969865156	0.49918124994073	0.823511193644303	0.586116993126908	0.705123086289815	0.849424721492861	0.525690947516598	0.789467570549987	0.701364887999103	0.830117015146145	0.723108942449664	0.671522667988307	0.750018303162327	0.743517923682264	0.782180129473116	0.74999943593104	0.844043450120095	0.586349073874263	0.798947448851507	0.81864923809306	0.588907792104569	0.576982487584642	0.84943651569975	0.848505196490054	0.550202691530398	0.520981418043653	0.62486500692434	0.581398550722669	0.58615805040411	0.605370437221372	0.822322439034145	0.771725699342876	0.657741160285331	0.702315714131232	0.92042695505897	0.900976742907251
Sample169	0.95364997701451	0.82692181472787	0.804134873515586	0.795029329054383	0.77403573747644	0.639126891792189	0.974574689140838	0.69656265720431	0.913882316919493	0.69453649151418	0.680340912000188	0.569747848303222	0.751685159393218	0.805550716684197	0.798358144416294	0.694272831166569	0.65904134244373	0.474272048073341	0.751025066188925	0.745508614153289	0.528443695801803	0.761421582221296	0.685287988659007	0.547953435483785	0.628319581882656	0.459090553324498	0.441340390355417	0.696632690872946	0.884999404992586	0.942802891959594	0.8359903884925	0.778077463145508	0.380222061855703	0.648239000463924	0.687483956407845	0.769138792972745	0.956728834876196	0.655034820191086	0.735772210285193	0.816923638329528	0.674192268662413	0.799107199378818	0.826307370336058	0.948817314692593	0.47245785119421	0.762778832706521	0.615932231687518	0.977771007912342	0.973113818376431
Sample17	0.926152893190335	0.72200146752945	0.784799888327542	0.771199244562704	0.757135004277822	0.49459972934006	0.952240250661269	0.730013005052213	0.847973747065922	0.717028869279014	0.699657999667884	0.633949298485148	0.748664545593105	0.690071446451279	0.644033190356088	0.707574242632047	0.586725302679359	0.517430516872551	0.759138511758297	0.612543266902089	0.641779734972027	0.654628282225937	0.715112105863015	0.498561869482864	0.54872844035109	0.493245127430597	0.535080669110056	0.63236168026565	0.832114414396782	0.907660867746983	0.718793285314849	0.732957768392047	0.637525098222903	0.52027131185307	0.533182946686158	0.763340916301756	0.911090908541005	0.522748378481875	0.535195072773907	0.72277874631176	0.537866011289533	0.656065771475577	0.679675334317936	0.883493521782252	0.608605588428041	0.634813434677994	0.502349913705815	0.96081312930938	0.948086094113934
Sample170	0.845942338605439	0.525598934540585	0.883718595018497	0.880340138626357	0.876231799115814	0.722391167642651	0.889046379314836	0.869158923422291	0.815020717982179	0.871268447842258	0.855130500143747	0.828074596268717	0.87296578729049	0.750286925014088	0.503057543056946	0.853187895331734	0.619683316177195	0.716187166913182	0.877898421324492	0.496530124092432	0.821843771669121	0.736779418458314	0.857437912347772	0.778553675870029	0.672687628069227	0.78395954038311	0.772554764207282	0.816166053280704	0.648050961592035	0.812082588353858	0.618986552245372	0.835580975328149	0.831628513658692	0.546274372579221	0.542856976426189	0.876049140447344	0.834295269118145	0.557585719198424	0.611440172318842	0.644909441799817	0.547335730309086	0.727508210006118	0.590515709573318	0.845640870087406	0.779875349973724	0.718388327293073	0.740030913760004	0.910052873454372	0.884123375846108
Sample171	0.917480867558242	0.679970920851591	0.766347613768466	0.765015204777798	0.74512894199038	0.543114799888535	0.947674703167348	0.76522011998625	0.802094886613344	0.765038053187537	0.723662341099242	0.703488162650077	0.745623979714386	0.629590897472401	0.598145877196788	0.7189197920617	0.629567897946731	0.669951709601056	0.765870923404916	0.590697133771435	0.722477082963671	0.658628830494093	0.765715583795892	0.623846420915478	0.668733984052807	0.666720689735607	0.663833602641176	0.669257639641522	0.823298853316653	0.897762311836771	0.647093898693859	0.69218371447519	0.769853980303799	0.61213068347833	0.576469454366631	0.763401161177782	0.897137104323583	0.531349319477112	0.489913170266691	0.737724955566901	0.609012735179768	0.51476155672573	0.667977218055547	0.855868067211788	0.728025704073051	0.625148441958538	0.565495514286321	0.955029617599767	0.941911127495951
Sample172	0.831148270830344	0.635330388616151	0.900133024149253	0.909495433240906	0.902572110982258	0.772004869386955	0.874184611732066	0.905513444671904	0.712293815324923	0.901829337299686	0.897956466529555	0.888380075301051	0.903372905247163	0.728678964061526	0.573391212023056	0.905507613744243	0.775279162522653	0.851765244148058	0.905485204375474	0.663769623503696	0.88550095425088	0.775557882920207	0.903318733065596	0.832807511249266	0.781991569782604	0.862832890762777	0.851535953324938	0.843739215516257	0.731142468352792	0.820703396259675	0.649552303474514	0.867091742607113	0.901489094545695	0.747637898015195	0.711509352210636	0.916052924119393	0.755396548044017	0.719719246080196	0.682158168517146	0.695442252093869	0.697200797075079	0.712552893980502	0.541229450133066	0.720213266045611	0.871379762939022	0.672710337685342	0.80628088186634	0.894263571644913	0.863107015436899
Sample173	0.8593752881851	0.5891626863694	0.847724442815561	0.850139916831812	0.843125248397019	0.702013484166453	0.895712349436666	0.853781851898739	0.684273782161819	0.859114481790913	0.837452362510237	0.836287807903459	0.844060245722983	0.646039949201168	0.530694317201763	0.838951897589359	0.709953827665007	0.794545253856848	0.852940448282946	0.594633278588558	0.836094671969001	0.714679111945266	0.855281232710809	0.776662253188494	0.74383083582901	0.817935200078716	0.789372941483628	0.799193620825356	0.73040069095522	0.839681266167012	0.550767115362691	0.807372710567228	0.863962464381286	0.701711475556913	0.658341449952409	0.85796110816335	0.798084726477581	0.628393507229152	0.632016333859548	0.690188227859478	0.68006397594533	0.572119706017283	0.578654095049855	0.746986340486632	0.824291616970598	0.630340094190523	0.7382421071527	0.916678393846065	0.889106814145803
Sample174	0.976568283607385	0.913313507023017	0.453713955165663	0.435554648049381	0.514780070322767	0.756288590545538	0.981464799449425	0.569148373828038	0.830203749251733	0.673284535161327	0.571795024152345	0.747639441754894	0.569337672201272	0.713767920731967	0.865189150681168	0.56950055846498	0.884804839493274	0.844324860167137	0.55435881856791	0.87042532625506	0.743260773534582	0.716489277750635	0.519684357801791	0.716106890661193	0.824449053968136	0.739335377768538	0.746967925123866	0.671431246754226	0.939465813415051	0.960306659558654	0.845445988197457	0.637941409045503	0.796207881258618	0.857365742703388	0.8524637331023	0.534060611907973	0.950020350778444	0.826076821105484	0.815736326169374	0.925743661168677	0.862030201792721	0.74963903332457	0.892511644140849	0.924806760812905	0.810568102367052	0.838033580507006	0.741199181179872	0.98656630197917	0.977559527868385
Sample175	0.974566755374721	0.907256546473409	0.517567725152945	0.475741888659943	0.523428757492224	0.70970253808217	0.982098247126716	0.481245465881261	0.896599160437192	0.62185460408255	0.442880067032729	0.647351473126724	0.599526500372567	0.783704409747779	0.870746257321726	0.442186152060005	0.85838033880111	0.799636948745801	0.544624120128262	0.86061610602008	0.673395481885153	0.740300318160685	0.567629584417736	0.668398197580154	0.798365656334807	0.650567451278356	0.683746079193208	0.653160981405008	0.936195891415178	0.95871963793425	0.860851699444581	0.689178171156429	0.72071174490384	0.833504359777824	0.840546189271063	0.437384529881151	0.96254634197089	0.809730476039537	0.808846534967139	0.91302462772847	0.840852520780225	0.780080008645809	0.896213494838679	0.947484505636405	0.749946630296602	0.834008452206046	0.706683870363971	0.984649917212315	0.979790604835172
Sample176	0.807816908639801	0.458331779479729	0.889353432972979	0.89103250734271	0.878112241684294	0.710850873459283	0.858920474133097	0.87760476831281	0.769201541265518	0.884759523881102	0.864775413090157	0.846617198362494	0.881690410551562	0.694040309007366	0.444550955081916	0.869125112543049	0.628894190809276	0.758839813527265	0.883963587547366	0.522995064474027	0.835918717077891	0.741253728595214	0.872401680847916	0.777436043232801	0.706772153271376	0.80146141128863	0.787648058739707	0.824490819045294	0.6961503116578	0.798592604713487	0.573671393229998	0.843543072255352	0.85769244256283	0.626718430154753	0.599197878928301	0.891076778619271	0.780401109141949	0.582829890949608	0.575408883245654	0.591372329588021	0.592568237342626	0.6458347745302	0.516524739211086	0.759484847820347	0.809008224920566	0.655268760329466	0.753814422826645	0.880959190525922	0.851563613685481
Sample177	0.971617914975822	0.877104254756189	0.591159174657554	0.565442140212615	0.534368527960396	0.569317003014885	0.978286068024637	0.526289092951981	0.885001856130412	0.500686048593867	0.469470658068332	0.492221743163405	0.589816708682076	0.751868611628506	0.826410869107606	0.474025397706202	0.80014135308018	0.710543899443307	0.54222597663334	0.80837671741408	0.582130584782208	0.714396617433818	0.564107698155449	0.514542601138595	0.724220607298664	0.492062883093789	0.529533445753781	0.511270715370383	0.91852916390073	0.952370267607008	0.832900557974488	0.649557961970671	0.608554680666513	0.768070047454557	0.767873791478225	0.565179093393374	0.955401213027136	0.739499723255506	0.724286717627008	0.881794919141256	0.778178885501692	0.723299722871155	0.845730768383045	0.930829887662939	0.663017541931191	0.773976103486437	0.55554347582602	0.983790925390623	0.975894392965767
Sample178	0.968729046619397	0.881657757947835	0.535052292106511	0.490240447173654	0.508059906327952	0.611551404983466	0.979017383312848	0.499791595639993	0.85629020670813	0.582541959108644	0.471608267615963	0.595878243170263	0.569912722651478	0.698292852196868	0.822686232180491	0.44311445103814	0.823700733975355	0.754195918152559	0.535027551658013	0.812532394837861	0.624285125022706	0.676160160502923	0.588544555892047	0.566219174737703	0.736446414961706	0.600132502209899	0.611608801192966	0.538438304679068	0.922530587130777	0.952708278331717	0.807614162296379	0.598096298457845	0.690300661413497	0.78435517199526	0.774982708850558	0.506279355805024	0.950456316927269	0.741318867551226	0.725440576516865	0.891714698051166	0.798380268838585	0.690284848340972	0.845491544781387	0.921483808311202	0.700985514531122	0.779226420174466	0.570465455907416	0.983359354557174	0.974833847755621
Sample179	0.862485991137941	0.532167382064454	0.875254529270345	0.875498189504889	0.859920061552122	0.68136040893128	0.913724714674957	0.864291769995012	0.814336227257082	0.858470431412571	0.843753874708352	0.797277976670325	0.854414080955466	0.729540712681358	0.499029173931629	0.845161460610417	0.52680832690346	0.670055031530223	0.866649698967198	0.479519262089829	0.793766605600155	0.753569114863248	0.856945487774971	0.738102563112594	0.66832387659174	0.761499421022369	0.731227495766567	0.798469988754451	0.731637244717732	0.861965301780849	0.653923043743869	0.823738718632238	0.813739820441872	0.552494038192637	0.485107671195814	0.874320908912488	0.854048653313594	0.489590329040244	0.580683740879119	0.582834733364245	0.541754346508858	0.694172440765691	0.516238132755382	0.840024766985218	0.759476392960419	0.659665265845869	0.710808685662827	0.921045322403254	0.909302305024288
Sample18	0.97927939069178	0.925938751629363	0.477013309742673	0.466871441655218	0.498766783427168	0.752180622823283	0.984113502458956	0.608538426719161	0.874419335395787	0.569667805398837	0.581275231773621	0.719886677724181	0.589237908732928	0.788502724479251	0.88636061060997	0.586457441489903	0.891644782326659	0.850513933284862	0.529327205671506	0.889786752622724	0.740862974244255	0.776183383384566	0.630320004308288	0.717652553812378	0.836322828250723	0.734507205338752	0.750463193063754	0.639890973624433	0.947341062666898	0.967192954092603	0.878642192197807	0.694021924180343	0.786724244288888	0.869489745894621	0.865946691141711	0.538159014350275	0.95919326636289	0.848895784090432	0.821470941973696	0.931827394283878	0.871894130289159	0.792207038865671	0.901335109867185	0.93837344970677	0.822172924091799	0.839520469105765	0.74668753141467	0.987538622172387	0.982117589773406
Sample180	0.876380519485137	0.571097038585293	0.865971649650521	0.865700158961464	0.858493909577513	0.667573759679245	0.921065022925434	0.848019488793922	0.791495310101877	0.863853875425583	0.835297414833791	0.804588703558027	0.856162835366313	0.677864064555892	0.425512404118927	0.839885752371237	0.61510467298133	0.689700509556184	0.863919637472401	0.45009839215301	0.800196384546997	0.657958382226526	0.834048643664797	0.725881916849505	0.608518830911438	0.751599628354349	0.729668365533318	0.780706696285883	0.735424198658169	0.859846039998389	0.618597414652365	0.81416569782287	0.814574673371043	0.52213691467416	0.45988742495006	0.869186781521837	0.861827279125529	0.49894998013723	0.600066830995741	0.671019623120691	0.467747160782615	0.6868570215749	0.532297987176716	0.844012051748704	0.752584175022707	0.665460184384709	0.684481163781863	0.934016019943592	0.911786159911038
Sample181	0.974008976444969	0.912844247594009	0.466216117562002	0.421827672803192	0.452204825584483	0.744481146258105	0.984705966139751	0.556536829035337	0.860939240821615	0.619716400128867	0.575455250663881	0.709124041095398	0.58105955569292	0.761112553166815	0.870706824625787	0.555689426976452	0.876005850951506	0.831523609866282	0.398077343330518	0.867261690823401	0.720423301372886	0.754186016932192	0.620663441189742	0.702929780788581	0.819963615848601	0.727428394885399	0.733882524122032	0.660877064304334	0.941581840819475	0.966177910789979	0.857046583250996	0.660579300548376	0.770301806826608	0.85496627969478	0.850396834095624	0.540699387415524	0.958458450749847	0.821664058212773	0.814052906977754	0.921055014193361	0.857778537421302	0.760967899238426	0.89263790536373	0.933553244326294	0.791824918545303	0.823873105348832	0.720866505359976	0.986808034651405	0.980855793039605
Sample182	0.536048840817071	0.677842011319502	0.958053039201211	0.961559948423948	0.956221888257307	0.897478143020061	0.696350540718087	0.950020374140446	0.875987604166162	0.959320370270486	0.948717958607445	0.938136852131124	0.953116053981327	0.874631107732368	0.756056614401117	0.95145565013105	0.784740546955325	0.891615883595943	0.955448292253818	0.784923927355575	0.931158435460461	0.891907602662157	0.949312518661556	0.92349625088724	0.869562359810828	0.923892238740932	0.920509964916688	0.940160179827489	0.701497130312421	0.663032936331963	0.749027048877461	0.935393938221094	0.93486614863757	0.826996541322293	0.829578586921184	0.958064881720812	0.636911436688676	0.809536555903237	0.825775700101347	0.674860958986296	0.818768093320841	0.86485062069715	0.735288273789889	0.723409877259993	0.912618770006189	0.849511951160139	0.912003875375799	0.623462919997576	0.682115403024657
Sample183	0.878227819981318	0.717188526833118	0.835717611432328	0.840521333913818	0.834153880761336	0.704196912886599	0.909593117248166	0.851678392105503	0.70346064557347	0.841204300031788	0.840858963709243	0.834331062453157	0.817171935017499	0.608519423410827	0.62396375903757	0.83659116588448	0.767610574033475	0.819872235932094	0.845168097497343	0.686976021629689	0.840424166252717	0.723328966398912	0.836203808254	0.777639987748088	0.757943794203789	0.821646339867241	0.788091675540836	0.781208094100716	0.807585478104978	0.872020247887007	0.636872369763511	0.771626859404481	0.87313355924932	0.737066098487074	0.693606857791577	0.850687584020081	0.809735675873632	0.686249612663016	0.651662954934734	0.744486322592678	0.731270965835452	0.595563850010547	0.617088164062265	0.730182164218313	0.834450835392817	0.633600144937211	0.738820021509014	0.932496426316508	0.898148293398318
Sample184	0.976638549593578	0.914758426694386	0.4561044282737	0.393588039128469	0.46880242151154	0.736581084186302	0.982393557926246	0.521395330636362	0.877750818598107	0.592903181165882	0.527686625591109	0.693756360153759	0.579689253983188	0.775282018980712	0.874730669715886	0.51905086351046	0.878009394580987	0.829396415157384	0.511928183949633	0.874881809989021	0.718643306133189	0.751925458111833	0.55698492628226	0.692024914746007	0.820476872907952	0.697685669300972	0.719312381211417	0.641986830701192	0.937655499017462	0.961198774968131	0.86541817238795	0.678918540152057	0.760682594366665	0.854962196582464	0.85524965720139	0.4960198849275	0.959465346617	0.829483544198072	0.816500838979013	0.919976040676244	0.857492051628302	0.769174028479177	0.898719310095721	0.939974523455342	0.796477721394183	0.836847916286987	0.727900494468751	0.986796631920176	0.979677673847221
Sample185	0.71227706394536	0.614528640461141	0.947142174597959	0.948631077544083	0.945563496840064	0.864541038088977	0.727373215896672	0.938691675614046	0.834362287905248	0.950352842724357	0.936150653842043	0.923954400432852	0.939117002468858	0.826025296816995	0.650203016712869	0.93830363743183	0.791169125860997	0.870235337353179	0.947375646670588	0.707198828410269	0.916023926958941	0.853102422347428	0.930323433435641	0.897703449053895	0.80968716283824	0.905547391689494	0.884798652346747	0.918332887579416	0.719485323792908	0.6693990552633	0.685053086925011	0.91079439515235	0.920107581314171	0.767047195468705	0.764734305019997	0.94869069046435	0.713457637450806	0.750266093975701	0.802808375473829	0.713125864045091	0.773021898025923	0.831437436785538	0.638349708970308	0.702065252531986	0.877809159571335	0.830952003334423	0.884498180594467	0.813595819554438	0.69859838684085
Sample188	0.862976551957399	0.502440328340355	0.850119502007281	0.854417766446264	0.841093578693965	0.652323103115452	0.903553061701534	0.843165716083004	0.772790335099089	0.837891914581918	0.822455343679014	0.791162785335285	0.83411863106011	0.690260968967617	0.452712471189422	0.825780044116951	0.589572423931426	0.701120652065488	0.844830569211693	0.446933042423176	0.785808476881137	0.715597970281166	0.835655364893485	0.733662502597164	0.663288550676082	0.750808118543255	0.727040543483215	0.774017296579192	0.691155619494822	0.841920168196412	0.571819784740817	0.802388708763255	0.811409858258765	0.574326692606465	0.523025888152818	0.854394460148444	0.83066616697373	0.506626867723833	0.574180152040749	0.617748014795121	0.560208903284449	0.641410386197229	0.538989042307212	0.811386716910523	0.760005004958088	0.635140844029591	0.699938618073939	0.920343032924351	0.896150227482151
Sample189	0.971828318620252	0.904269978696627	0.539590029469015	0.518638460341522	0.564039837370098	0.76263063780108	0.978130421936276	0.55240915817601	0.867837518429562	0.672481067672731	0.573428762129518	0.723370511880045	0.586095175499586	0.759079943540433	0.866028271336878	0.579728449985638	0.868112421799584	0.818246113856304	0.576564287174395	0.863344457875932	0.700365407090586	0.710238130133703	0.479809761277242	0.706502408228302	0.806248022182684	0.709749569856672	0.720265615109261	0.698996031579293	0.929030835019813	0.95481997521316	0.85406598392028	0.670801283331448	0.751713929768111	0.844267521169048	0.852984197919688	0.567063406778605	0.956609697698266	0.825372768231833	0.829523803279095	0.909118052539253	0.850349397932266	0.771268694117149	0.901655727075687	0.937377754511316	0.772015252939533	0.834292394794705	0.752904902907655	0.982712396658984	0.97478561541823
Sample19	0.833090242995555	0.469045341481498	0.88121295277845	0.882402644604765	0.867534628286742	0.704571739180966	0.871963533475583	0.869736315774316	0.784007344659832	0.86884638468911	0.854865014411557	0.820490668513548	0.863823551370687	0.714958633978946	0.42716458170971	0.860473011700273	0.606377195132429	0.710990202352245	0.874328838972467	0.482935681806951	0.813264678280262	0.732470633064905	0.857153355134867	0.754054720343067	0.661388086671637	0.771034280264086	0.752767749095889	0.813935993794481	0.654067225730212	0.804311503115296	0.587097151457665	0.837355835515929	0.829956129491213	0.557201271244241	0.532647962716917	0.883796414298586	0.806332559838851	0.53495002947039	0.59567741295344	0.601407534732996	0.537671304426263	0.69097181388276	0.503883089829624	0.801495240269342	0.778307314496001	0.662937824319054	0.735319695292128	0.896681119086235	0.864803915063422
Sample191	0.810587628034052	0.708647859923869	0.905098004119373	0.915039860176629	0.907200338482855	0.816310553303336	0.823558556191208	0.915252724398259	0.732719782855374	0.909364644591432	0.909947653506587	0.903834324532115	0.909748617222415	0.764005622641701	0.677876805497049	0.910000954965517	0.842874765227637	0.898016160566128	0.915036753026191	0.7635784611158	0.906113775086868	0.829955516802563	0.914585772393369	0.870569570284443	0.849422706100416	0.895510841654776	0.880971058565377	0.86974407190576	0.793627577227136	0.791880449991899	0.695448091747852	0.86846564890704	0.925864398817531	0.830988736514585	0.804708241665048	0.919096432185164	0.706443562653828	0.796115014154053	0.751879082587029	0.765737794465836	0.8087322961801	0.727549603968487	0.631495564144706	0.599942744728474	0.905423816870462	0.725998838409876	0.844093962202739	0.86915066234658	0.809163423785144
Sample192	0.902181582751686	0.697057040685281	0.825965038795794	0.818141852925302	0.806537644204829	0.57747113886561	0.944083464886372	0.773096897354613	0.872562814588997	0.798868384227025	0.750447771314103	0.68934484398337	0.792764633591324	0.736458617010043	0.638534830433409	0.75316165341156	0.544053023702101	0.530216558199728	0.801205338209443	0.56934726930999	0.65527364684438	0.690049690348549	0.766846801915522	0.583398215709981	0.565809526382222	0.596652187316455	0.609089827887241	0.721324168437342	0.807096721906076	0.89517940585389	0.721629562187355	0.767167891949527	0.670700489407403	0.471504404893997	0.505566445949981	0.801934947284929	0.906020134062561	0.492948335200219	0.583184337872863	0.703883157289093	0.491452295965823	0.706614960241573	0.692090782206011	0.899421941286906	0.580590178689521	0.686703702803155	0.59099749635017	0.948400768984872	0.938875385413618
Sample193	0.610343736634266	0.785756058353781	0.972304980611612	0.974239464750743	0.971784584712325	0.941289938969852	0.431432865029648	0.966996979691128	0.900261225111876	0.975882917432483	0.965200418653986	0.962542821899524	0.97058631519693	0.918883328573521	0.846162978566381	0.967661504897689	0.897854637039261	0.943960957953486	0.973004922580429	0.870000142996734	0.960273366214856	0.927922597761351	0.964039638760044	0.952613355031246	0.922081159373739	0.95453878326072	0.951559221549431	0.965461312744238	0.757463043345929	0.456454254247641	0.783704871353106	0.954695273696756	0.961350841745455	0.901298798800012	0.908065794610873	0.973890618392629	0.613216784969688	0.89383736008768	0.903249530349217	0.840905527724386	0.899164580477742	0.912530132957714	0.838387149966455	0.706857967131899	0.948288560134964	0.909585418613814	0.949512858557365	0.618634965496652	0.427527178729837
Sample194	0.481140925279654	0.793045738302997	0.972934193581879	0.9749977267662	0.973237256604341	0.941566581120542	0.521105932338534	0.970473757751802	0.90231014462501	0.97371135316938	0.968066099881755	0.964131110350161	0.968065121020221	0.913939973797069	0.84503781175103	0.969057452623241	0.902511658126002	0.949014692346925	0.974370134677441	0.874362344667686	0.961141053440187	0.933162638066785	0.969678891385287	0.95792525557621	0.927001300027487	0.959700706867106	0.953385073617436	0.961889100461417	0.793630794405627	0.57120932801525	0.811642523231629	0.950281961690196	0.965705199132325	0.911655600103045	0.906561129601884	0.973018653443329	0.563969163786305	0.895098622026357	0.898543298151944	0.826440521948756	0.905342973146237	0.910117178859446	0.818674198784948	0.673068035532193	0.952527750992776	0.905420903630401	0.948553658094903	0.505287851682217	0.509421598763476
Sample195	0.782691317549119	0.492731055219632	0.905257134256338	0.909158091797186	0.898077914498939	0.782545911299461	0.831465270592899	0.894820852856814	0.791888660244485	0.904475430318188	0.885649861288693	0.870661180731192	0.895399788094478	0.737980318987797	0.530654727794478	0.890793754947686	0.694252899966084	0.80331101271465	0.900511662974185	0.613449065453901	0.861225589595758	0.771022822450131	0.8868704720156	0.820608589777212	0.753340472695218	0.832176338181446	0.828035858247321	0.863577023890038	0.6942038695361	0.762049230871231	0.586132943593947	0.862575747184149	0.880606529567119	0.702178753573928	0.684607038707648	0.905506699507029	0.761176163663702	0.676983976190764	0.67683999250079	0.615827057606416	0.67323003802914	0.694522091776402	0.598366767145762	0.749150938129662	0.840482260925611	0.724650443578562	0.809214803337844	0.853738590061281	0.820168010901166
Sample196	0.603265055202743	0.800174035844672	0.980123103323736	0.983266596393263	0.978497301299512	0.957548842818002	0.658294617871192	0.977703250252794	0.907292603925985	0.98032313512558	0.97580764193166	0.970466329287682	0.978767700094245	0.932070546762978	0.874987313463234	0.978628330516768	0.903129965577586	0.953908900543953	0.979238886204199	0.890679908821796	0.969100088627438	0.948369263203045	0.977633918682671	0.965761719123303	0.938147554255675	0.965692923474937	0.964077653067958	0.973817907755281	0.752119256098206	0.675498100294024	0.833829093265486	0.969245697163554	0.970570140164649	0.916586428596606	0.92269076610303	0.981940674254954	0.656813352894654	0.909462680271447	0.917945682562733	0.829433667840086	0.912723735069688	0.931661939233905	0.84732008967287	0.781848484592427	0.962359905132102	0.917054433137001	0.963553836844736	0.589161522464428	0.658964323102073
Sample198	0.973249402730378	0.909888583726106	0.453712302993248	0.406545938965465	0.458839365836025	0.710190843841316	0.98284512179117	0.447541572907678	0.881761488390401	0.602399500778368	0.425133403876021	0.638582796362633	0.577950150394434	0.759798763599356	0.86898107491424	0.373054947895767	0.862833965806017	0.808140816032827	0.498164949412412	0.86209904121789	0.67081992583579	0.740392883904021	0.563830126421625	0.656216875973788	0.804109651554614	0.66270443011063	0.691894777765836	0.622949563141884	0.940201142081024	0.960702756227072	0.852003629266501	0.640496839146218	0.73665199822752	0.838066704022672	0.838659552884357	0.362250522206849	0.958690501327919	0.807065265680259	0.789148369752973	0.916254775017098	0.848193654180193	0.750350614048196	0.889127297106764	0.940443197901076	0.763089528681528	0.829190850988463	0.684809808580081	0.986671240379307	0.980276549073534
Sample199	0.968228093978192	0.899155355585272	0.605420841216723	0.584621196011474	0.631036442799614	0.732068669119791	0.974901614167037	0.642290819810518	0.849271858791025	0.685928085797781	0.641736939623761	0.749774618046008	0.638287134420894	0.712395135482193	0.839064257038513	0.627986903274607	0.86870005417964	0.840633072687645	0.645564551763911	0.845693509975815	0.74148434550721	0.702251125745654	0.658214402259908	0.71580256462981	0.804447316342506	0.75539325874953	0.736280711940525	0.658144221158986	0.932150239471633	0.951165881697407	0.819552695199822	0.58683546161085	0.810769861762002	0.841341979460922	0.825482235163756	0.626399263703057	0.937516326487342	0.801292064792991	0.78077805429847	0.909185311852685	0.843216294829808	0.719697292083207	0.860868970318024	0.911494839325182	0.810709787153178	0.813169974946073	0.711572054425197	0.980779158232261	0.969588385991854
Sample2	0.951084137422555	0.87287331447582	0.864217179411737	0.869983530647768	0.843027331927778	0.792699475891109	0.975397648206152	0.810045141353239	0.936495825522567	0.778843538057715	0.804522339689974	0.730219114485726	0.813382283477734	0.87520937029435	0.870364399091168	0.802669455838301	0.713400895728536	0.677832214701334	0.82066254912212	0.846459726745554	0.701352727628943	0.860597017002431	0.796873244741957	0.758385478299225	0.800329489865187	0.683926194033661	0.727869418751559	0.812109255074053	0.899425685750766	0.947044024316685	0.885897393078215	0.844357164464533	0.647335354076673	0.794287533596349	0.820134191667536	0.84307920762988	0.957329184341938	0.81107651082614	0.792886573102618	0.793012123220238	0.807285517097678	0.854394321908924	0.886343127194507	0.953703011199035	0.735553986759002	0.832912382978502	0.792528911111953	0.970527751442471	0.975263052129649
Sample200	0.967536713033313	0.881464300702021	0.73002971995199	0.722840573029136	0.683891242551507	0.621248546709048	0.979568575372092	0.630612186052001	0.916840090585895	0.578383700351763	0.577675943578766	0.397402805062055	0.683039013614713	0.818307335621567	0.849591003594502	0.593066388726344	0.764088340218266	0.647258305829739	0.660775424787932	0.817036345043067	0.531046227643061	0.787160930409775	0.66067878473073	0.541234432572602	0.722887776312364	0.433919521976175	0.491415951427824	0.627977880702716	0.919049627670607	0.956015982921578	0.864217736296468	0.749195903866766	0.457375637237968	0.75544309455058	0.764608671655156	0.680384901591491	0.962299872387481	0.7479846432918	0.74804615932381	0.865220189942811	0.770044145166306	0.80601934148059	0.857532525899828	0.949771365015107	0.585500127729998	0.788604232061895	0.612379886862765	0.98304316479092	0.979822554605658
Sample201	0.972990463526418	0.898450898865459	0.55336501437539	0.549881818291435	0.541473500584257	0.669944837214991	0.982822028546681	0.577570957184587	0.876760297111055	0.546429557696798	0.518611909109668	0.604799939317101	0.55740325056576	0.772485448832266	0.849539932109784	0.542404495585101	0.832036960173329	0.759332994536572	0.528299468356895	0.833362548625263	0.641019193240729	0.739832579508151	0.56967598980883	0.620495325657873	0.76844164570616	0.617964879179095	0.634503418143837	0.597043610169334	0.926793091747165	0.959645904006497	0.85426944089816	0.685863683624717	0.673919571321606	0.808311477948806	0.793098407597044	0.576738963673107	0.957862608918448	0.776078447986934	0.78527542832157	0.900456217855272	0.812892769095514	0.775658268596961	0.85883144295673	0.937019537582633	0.709860142090584	0.796040416199039	0.652041860229979	0.985790942084397	0.980065218125571
Sample203	0.827995013306954	0.63224279097029	0.865598867385236	0.874075195746745	0.872245861190368	0.778483702556282	0.836261826156797	0.874699668959394	0.690003003446843	0.883168272325429	0.872612216652926	0.879965263847154	0.860364645454157	0.651297636167277	0.59371241746419	0.871531505590932	0.788723078206513	0.853696341095715	0.881768703669209	0.697092390272276	0.87445470119052	0.74512620471532	0.85044109368573	0.819996566140806	0.791015909387088	0.855914979616373	0.83010865164452	0.830546959245507	0.747436407513242	0.782196162690081	0.550009710566101	0.803643907907773	0.898046357283692	0.770887519640196	0.752907930809549	0.88073618011467	0.714724710459308	0.733389950115943	0.707407671866874	0.743638318747788	0.761962299088758	0.591480695897733	0.640005991819562	0.655454169554913	0.863013505003293	0.721062916735293	0.802396461740048	0.881836001615991	0.82805673549231
Sample204	0.937236056712449	0.76564656616573	0.832497557297078	0.829156154344678	0.811042861402316	0.564066305030662	0.960145313795735	0.792487037705411	0.876665363356591	0.792671063225816	0.765622451476258	0.709214076455388	0.812815779180043	0.772641377121079	0.710766798074085	0.774395824896688	0.665750849035188	0.622896429341743	0.798807365568327	0.665998835233202	0.707480639750013	0.710690679012085	0.803557893447284	0.606645864584751	0.637968935433611	0.631401909523601	0.658352039105307	0.713687718478497	0.842722444528202	0.919458439734034	0.780944655070977	0.814954657765632	0.713299753572774	0.606221383450102	0.613636405007956	0.814527633860893	0.928301675893425	0.622775055305663	0.640353493005359	0.763261878735844	0.567892324986695	0.756298798040272	0.760036118049766	0.913906635631646	0.680086525423401	0.649536911873521	0.593987332505139	0.963268972110984	0.957785466315178
Sample205	0.95220266414652	0.802294474823495	0.753765296938829	0.747284549355791	0.715363941030102	0.539740683886505	0.965779749298031	0.684758114871426	0.883866894358009	0.671309858965924	0.638278540124385	0.539142486691985	0.709471832373966	0.751340496590471	0.752625568835088	0.653106524325889	0.664843344079277	0.542084926415793	0.717171361372377	0.710008038908372	0.569581548789417	0.715744964017453	0.685433445454108	0.45907716103616	0.641836651869861	0.414370296242631	0.50943254879166	0.611844739090153	0.877867694294806	0.930198222568476	0.790535265213579	0.724179807682532	0.560746738602452	0.635545651309368	0.641310696125172	0.727171192594807	0.940040373802481	0.62020352258243	0.646775535227499	0.804688960458935	0.650216127754728	0.719354176235913	0.772852984592778	0.923294240404573	0.574041963304616	0.708743251339665	0.532958254108377	0.972450778105087	0.963928576394017
Sample206	0.638133931368097	0.901361201253712	0.990481685821773	0.991485466304991	0.989892604852252	0.978643255093262	0.543974035375339	0.988500240024003	0.948364181418568	0.992213484020553	0.987178980111529	0.986209899256164	0.987932093693652	0.964652498652696	0.929429876512345	0.989331877625404	0.960795588480628	0.98242452346259	0.990714787056126	0.946425095514558	0.985588309354044	0.972874253387896	0.988958555762684	0.984285731176251	0.971939410561344	0.986529847109024	0.983419577966617	0.987033492043367	0.895975279948681	0.704741188964689	0.907787877103224	0.980492915094912	0.987339580416344	0.962440631265511	0.962345142872746	0.990337901206816	0.722286505804775	0.959233097389767	0.959581381309747	0.922128205001228	0.961427231896898	0.961940518097723	0.910958380692969	0.759574561496625	0.981254930863254	0.955700352541815	0.981569442502061	0.492047509804235	0.583472455396078
Sample207	0.654204455304179	0.736202447283106	0.955533613538846	0.956887788479249	0.955352058195885	0.896616159554484	0.739638071863113	0.953939256110162	0.862942813877409	0.959884709518938	0.949413698840799	0.939997274849072	0.95497278225107	0.867616611990619	0.783060575686832	0.9529457357049	0.844344121293082	0.920560358216035	0.954973429681912	0.81947521150517	0.939733753900361	0.901351911937787	0.955761103764165	0.929113425840621	0.89415063188683	0.935506563007103	0.928974855245952	0.938462836324764	0.767513803094885	0.716732666801129	0.771166110469587	0.933989784970064	0.944303338563549	0.870807072547213	0.86276301765033	0.957304057890158	0.684918745739165	0.852651298383845	0.822252822252837	0.753707704183339	0.848562979667075	0.865990326370107	0.731565133840747	0.677626522221869	0.935220108101527	0.837869821630187	0.912801920779867	0.748993326667135	0.724310913727987
Sample208	0.953665454020234	0.812240951691616	0.756877014704588	0.74731613858175	0.711737744691839	0.562358853713236	0.970190172068568	0.676867876999732	0.896740908156631	0.673295776362625	0.627394048901278	0.511161467705563	0.704161192726639	0.77437177170086	0.773820886833783	0.63909871752788	0.663028357653181	0.542185805122331	0.717395793542397	0.728137679876429	0.510448329596237	0.744038440203225	0.695589211468874	0.448301202542075	0.670564238122652	0.397959674569555	0.506154999664432	0.633117990070489	0.887755459082829	0.938264720767688	0.805776841285464	0.725609339967909	0.52600212398862	0.647221590678262	0.666423153972045	0.719014029390568	0.948865647200885	0.629951170737774	0.663257309722997	0.806590361939083	0.673123096811961	0.737229196110785	0.795994619119136	0.931515751496492	0.536130219776748	0.723709289283057	0.550940336653265	0.974218263960848	0.968496738565334
Sample209	0.893022469612507	0.643152307696323	0.854218493386001	0.847112333298903	0.84022348337139	0.61443363361627	0.937056036810048	0.816664259507972	0.843032517364667	0.828996722532693	0.796077860013055	0.754135321217956	0.826804462717536	0.697993741425972	0.557479667431474	0.804862051472057	0.556865514082209	0.590754107940206	0.835103269144085	0.514900181317112	0.733243557532739	0.683072459754129	0.811455647569911	0.662256078202978	0.554107912404194	0.677446040528342	0.65783162187721	0.760728270311437	0.785510158168818	0.885256316989871	0.673755946111813	0.800506152273376	0.743111941604321	0.478771535371998	0.454811480911701	0.842520785237109	0.891664107566085	0.479192389393858	0.577695360858807	0.673081679044407	0.446580836674045	0.69280507794392	0.62777661486564	0.876130561447052	0.681671133441898	0.648499367250514	0.635881547318574	0.94291308574982	0.929031488468925
Sample21	0.91461304737465	0.69081966111014	0.83272649562338	0.836989301391412	0.815474647769501	0.54108975170537	0.948705172561467	0.800674940824269	0.85304941475741	0.788338850249253	0.782948106430845	0.714888334632186	0.810744253332854	0.719623871492696	0.611547593759032	0.789062317757761	0.569960793735049	0.588423304719037	0.819285430315589	0.587363802359639	0.721920979973652	0.697235419431722	0.796586859228634	0.607779058512547	0.596324731121491	0.628637808457786	0.656905646836729	0.700120482053935	0.811341672018316	0.901763505417045	0.725130334176602	0.799775952187851	0.728539978001794	0.504979765066174	0.506838918314448	0.828032322946972	0.904713668930994	0.535465260057597	0.491590470873308	0.680612198641752	0.478952043687956	0.695467206739118	0.674285828765824	0.879440045787973	0.690741649210483	0.591972877425295	0.603100294031109	0.953196720347833	0.944066840238464
Sample210	0.543152568003633	0.819742675095727	0.976691841303359	0.978873703055608	0.97596438956844	0.953286339457254	0.466891920964937	0.973805539094109	0.912689861087755	0.978201849283877	0.971544166565594	0.969909269564933	0.975740143456921	0.929736740925301	0.870345321430033	0.974563349124541	0.92374973957493	0.958369600132492	0.977358187883058	0.893008156498806	0.967505897938421	0.944962227390347	0.972075161987586	0.965146275269793	0.936058586245424	0.966746495537178	0.960265073729151	0.970395278513523	0.827763176475767	0.566849238837452	0.833278535500436	0.958887122986941	0.970080460980721	0.923802124410448	0.923465795516765	0.978288098980607	0.620444058151001	0.91750167546409	0.921048199903481	0.859797303006238	0.921596957159608	0.92562440024956	0.845425822568265	0.684590840711237	0.958509318123771	0.920933599606029	0.958538468970468	0.547470603121697	0.454398121288203
Sample212	0.938074833714152	0.773744961533249	0.737629594815245	0.724103742269484	0.71385195824738	0.493963442149546	0.960303097986687	0.73616342773931	0.837013538234109	0.717541371332865	0.678440517899085	0.654449639430698	0.730106519194791	0.696629498605323	0.682318931376659	0.670247480758763	0.684325378759988	0.653901369615443	0.727600279956364	0.661483346390549	0.690574575935903	0.664609952073438	0.747849042139271	0.551406408147504	0.652835550582527	0.612279842549741	0.625089368324598	0.600933282993436	0.854738198126849	0.923046030621957	0.736604857865591	0.690285764838559	0.723260804426539	0.621877100240525	0.599094618174837	0.721679832829079	0.917753061337994	0.566385009596754	0.55460459755584	0.795276564875251	0.609241446263761	0.635585702376346	0.721147281074052	0.894468660970528	0.68565204531456	0.638576647569983	0.472369481785503	0.965442722988207	0.954619882434827
Sample213	0.946373915056548	0.811660641166468	0.775954844990563	0.768998423524127	0.745408810712355	0.603982238514703	0.958514299098205	0.65520308669213	0.889944379136245	0.695930825768333	0.655568458402044	0.580457974813846	0.734302701561187	0.756105609828234	0.773947349408688	0.657916564654823	0.707991359252429	0.612382061210144	0.724843159507425	0.733413835609979	0.552660999808782	0.69562485236242	0.65318392926504	0.560155949192352	0.609873330419648	0.48970032422128	0.48347028278807	0.661638948072952	0.874310137525242	0.919394288796802	0.79394535338203	0.723534749376384	0.552948115682423	0.668574469434203	0.706572306511021	0.740570985679866	0.937340160102296	0.680072108027976	0.695890515679352	0.808632367865116	0.695062631708627	0.747042885318888	0.811105062813513	0.919134718232665	0.540032422189518	0.756586955314119	0.603426420602436	0.965961844966863	0.95715132665373
Sample214	0.975370471025976	0.922493913593409	0.59827104035624	0.579003539551981	0.608190086747751	0.793185671895793	0.978874917714233	0.599737705966963	0.888820363571874	0.670562633638688	0.609050817952007	0.75797758275162	0.616118682124097	0.798240847136607	0.887036934235163	0.628498519253134	0.888201795010485	0.832124151812806	0.565312597535074	0.884027205891639	0.738791913289681	0.743561873679821	0.570976598214141	0.739583661649137	0.813796155787316	0.741964813918087	0.742928486462615	0.731829175388148	0.937146893534268	0.961287094979882	0.883080884859596	0.745318839972693	0.765292985261779	0.863664051370762	0.868937897145753	0.632920030459067	0.960158154267269	0.84993889895291	0.867703480525945	0.923852562223752	0.865143824305799	0.832389762745144	0.913248671866576	0.946349695001002	0.792915031111755	0.847251793176063	0.782146663831751	0.982851308192204	0.977601503935454
Sample215	0.970138764175096	0.891802677887954	0.610888730501177	0.604852977321156	0.562073744448603	0.714628357376101	0.977220045442541	0.568851872070451	0.908107505322816	0.588672440581322	0.54456385942945	0.594195056109478	0.602478332773121	0.809712638154568	0.868279507695007	0.559222802841575	0.836022115898525	0.773876313628693	0.543494704114659	0.848357074513002	0.624990384884488	0.775304072910672	0.654301469596018	0.650275186054708	0.795263216264936	0.622844798650478	0.662321581492566	0.668409365041742	0.922792648569641	0.954364318025263	0.867107853212014	0.722645381940939	0.667671604744928	0.82089096107074	0.832481335951557	0.598234575090371	0.961069358385948	0.804281597015712	0.807030457288787	0.891201451248528	0.825554448883219	0.791965503889755	0.889028250946924	0.945572817675782	0.707543089585159	0.80891214349195	0.710642911789764	0.979383674872178	0.976659520571143
Sample216	0.956060537276827	0.841336598184686	0.668154426151521	0.649348322826108	0.643204524657781	0.491120869854671	0.970154721731402	0.624224215837926	0.849436242348962	0.618512623845158	0.554088793713294	0.539680863313913	0.673324433864459	0.705877100861696	0.773416306261244	0.555035014830472	0.763180512847239	0.683638705438917	0.645633802120724	0.753360926078776	0.609233595956552	0.674981720530225	0.662809946584603	0.490447328603541	0.68043299765324	0.531277180570912	0.529794110167403	0.498564685825496	0.897525727457354	0.937554355456922	0.78677664458468	0.661279155208039	0.647777723638128	0.716047993168054	0.69311361368598	0.647042655821875	0.930901542311993	0.66454361986607	0.651624737699419	0.855809186689854	0.727117564649459	0.677956789233807	0.778329623340094	0.902514126373183	0.645469188835191	0.729456022278612	0.435251849699318	0.975614624225494	0.964498865685095
Sample219	0.842850913749905	0.570202445163553	0.873006826950596	0.877244288183164	0.874752947900989	0.724997247082824	0.86589799814801	0.873476106646296	0.715255125913388	0.879356051310809	0.859639458779074	0.852967216747538	0.86677538780024	0.673750479617582	0.45391246409441	0.861892491565828	0.718975561644188	0.79371568812348	0.88039209182336	0.536713496515983	0.851752276437598	0.725510325846631	0.859760293611463	0.789015864256107	0.708704373751502	0.820198633708898	0.78649776117849	0.809304796416287	0.70207882310134	0.810173203364439	0.55723697581099	0.824838717636482	0.87220193128691	0.663446550360527	0.614525559851573	0.883621171845887	0.753061526869621	0.6033292791626	0.654120734048439	0.68960773156575	0.647822568988769	0.671718234950149	0.488572743904967	0.731298885605218	0.822568983885181	0.699816609540191	0.753105744618084	0.903069985740044	0.85562709573575
Sample22	0.702067160327364	0.762833219106008	0.969431586117507	0.971544200481839	0.967309333018688	0.932410627734654	0.635663231247604	0.965671866267751	0.850509334531367	0.971321017976305	0.963878936881589	0.961807244401727	0.963832410102006	0.882468566540481	0.797429023052422	0.966171083797525	0.902379547349988	0.949112080225987	0.970623019101081	0.85135122567683	0.960813585273508	0.920947609005968	0.961740346403881	0.952854152454377	0.918777113447461	0.956801380891607	0.947144410392049	0.958141759680508	0.786150018388227	0.648665018818656	0.742384721880567	0.940087178435575	0.966981641265494	0.899050024338715	0.899317099706771	0.971428986944215	0.664262457046209	0.886820331709038	0.886510629723405	0.832332842950423	0.898587309160575	0.864973256163866	0.769132305549874	0.576342934519331	0.951255746967336	0.88434272446021	0.945009259604819	0.76420977227256	0.615888789006611
Sample221	0.862364794259468	0.606478507582519	0.880172905320485	0.882970075841216	0.868626074893512	0.694621917789578	0.900830495970872	0.871900605801484	0.766895240411751	0.868093786161077	0.84921179674326	0.820230990198518	0.874470012374159	0.743611651482451	0.551855354611034	0.856737431103012	0.676744096438115	0.754344163063794	0.867285918683282	0.56609618550152	0.81882003516153	0.735611938219057	0.876041729765701	0.776659481758076	0.697801130463869	0.790307717710935	0.778521121682826	0.816049154422255	0.68846033324365	0.843045256953274	0.653031304790849	0.850825825943044	0.837106577234092	0.637899336310915	0.588997873288166	0.881946774598373	0.816920244448527	0.612527293309662	0.641426393328295	0.666492003540851	0.571844952344817	0.710661013227799	0.561473376732039	0.801179898533938	0.792449320250473	0.611831092493486	0.735277143062854	0.914794918425929	0.896195656239065
Sample223	0.726473951909498	0.547273666731349	0.952858716364651	0.955858767523576	0.947098231695115	0.867989265416275	0.786826906002689	0.938261768185395	0.867797243385807	0.951203895052487	0.937211248514043	0.92293395304626	0.94628273254984	0.854574622392348	0.662950693562241	0.940986812177885	0.736995941054076	0.851117677566861	0.945791331662756	0.674872428020417	0.911970187758287	0.85452616193053	0.937013751493486	0.894894763274053	0.816230908274877	0.891541393309842	0.893291155324893	0.924838166573333	0.589158993863314	0.691681880053054	0.672991145495369	0.931304407245156	0.911963223752125	0.741939322239943	0.758710257389949	0.950419687249728	0.74422807132887	0.731191204345036	0.788617235594774	0.664380909994748	0.731485893097844	0.847811699416368	0.707484082483212	0.803717410907813	0.880543832830285	0.826405040712562	0.889502586702579	0.800930654335663	0.780882815285184
Sample224	0.84120480917574	0.627374848923943	0.866210007266808	0.873880374108933	0.862423618655292	0.716013047406595	0.863001168404402	0.875024930890621	0.699880155639202	0.871185921661484	0.863216566917297	0.853394105599567	0.865424464186316	0.67035191259745	0.563502188958736	0.862785329737696	0.761444447451676	0.835493908808818	0.879616662584275	0.660166133750595	0.856393703096263	0.747912379213036	0.872067324282209	0.797335234769469	0.777882043371495	0.834626015089998	0.814230595961205	0.805123228304335	0.754410943376027	0.811857837971348	0.602462472559108	0.815154093693905	0.886604407808658	0.743114286901023	0.710723186093589	0.876827852456549	0.751513971370686	0.694677788621459	0.625723396780286	0.711383588954617	0.725262365388591	0.611098137523221	0.571879790829319	0.682387913789449	0.854205995754029	0.649972525032024	0.760174081888255	0.897878356945251	0.854843346482485
Sample225	0.75992108377874	0.60322175567303	0.953063301814343	0.955350067127014	0.949496121865636	0.880221702480488	0.79675352066087	0.939977837353306	0.842738819545875	0.954693212690902	0.939685687406015	0.928753376964589	0.949174282978276	0.850511996049075	0.686983226975459	0.945829888295717	0.757195715112453	0.852861411065613	0.948496723845802	0.716773647208521	0.924703937155282	0.848945381426282	0.929246041807794	0.900688776433862	0.813231846564878	0.896656886952028	0.900846139003768	0.929405337724911	0.4923798340995	0.705940353641068	0.667338089053844	0.936375170786772	0.914184903697323	0.742100221982297	0.782689621143831	0.952685073924582	0.746398359456845	0.747590436505004	0.811639240520196	0.697620703862493	0.756228288309768	0.848454847249223	0.721695671818661	0.823696779098985	0.886151226553883	0.840020128435139	0.897133749312059	0.817851136774821	0.798359021571092
Sample226	0.915102641420519	0.738539241321277	0.809537428525393	0.801573801145484	0.785808492795456	0.542711008877694	0.949778752965814	0.765172427014924	0.873726356127609	0.770992877697719	0.722215472201967	0.636371746446279	0.777958549742917	0.73450308526533	0.676503000904654	0.724480836469099	0.590433265774643	0.527572931743586	0.787310336375582	0.610397714545087	0.625584095919647	0.715494355984311	0.775052250387101	0.571473489387382	0.605636622441346	0.574369767082872	0.568685006300507	0.683407670906128	0.848452230655663	0.910355203003885	0.735096545055967	0.748202663725083	0.650376578525752	0.544146696128198	0.527244719105715	0.784209875135173	0.916739148728075	0.515723174750765	0.574106260463244	0.762151474403017	0.563923067876504	0.699606256930732	0.681296812556401	0.89554964916132	0.588487315619332	0.68148848371462	0.531108398643685	0.956383535886134	0.943254342631722
Sample227	0.89521386127947	0.621196977711201	0.851885735636021	0.847064279266661	0.833495073586002	0.593551728572246	0.936368977556322	0.814112452129158	0.84209011636813	0.830905300769219	0.792031050979632	0.749964761552789	0.838419123202364	0.70916357432174	0.553362777312578	0.803311197152233	0.540475254265969	0.60118405589798	0.835794604090438	0.506433049568231	0.734882630063017	0.677974143748029	0.813900302826461	0.649506011477232	0.589107942320116	0.663951139580562	0.680612947435814	0.750986032174411	0.776284467165213	0.8771987915362	0.680745022552106	0.810676441668653	0.745075844250963	0.47172592305252	0.484852767074586	0.839868181934115	0.887503068776098	0.475799261902079	0.523370854643057	0.663586805907762	0.440409041876166	0.676786345240434	0.65020634366378	0.873332327986864	0.690500574568841	0.636018199544851	0.629134243396047	0.941764483013562	0.928404488703526
Sample228	0.966430997887416	0.90280821818354	0.46497285383429	0.423250837751785	0.461314788339762	0.741492817541397	0.973506213978031	0.594853623725089	0.857734776923348	0.639381209652102	0.579511120188182	0.719429327993627	0.562146934184977	0.751090151276689	0.864280316887511	0.564959221034238	0.873568388469759	0.841272772160167	0.555430302614192	0.863693613244488	0.752085864016681	0.752083501234737	0.627012471872663	0.715136884408311	0.828511196755607	0.737394655846478	0.756967342856532	0.657425603647782	0.932260674701004	0.954354324308545	0.847875447423928	0.653663219569236	0.800749868474963	0.854803922105699	0.846166129780863	0.50338591413439	0.94687861349064	0.817189953707984	0.799694620660939	0.911267022203961	0.85713215723971	0.735038296089918	0.887104022269146	0.924349424955272	0.812572473378503	0.824019616352638	0.728057952734268	0.977224957953459	0.969661165293602
Sample229	0.964923437552642	0.871281855095195	0.604439348396888	0.580086167221152	0.567642968312863	0.623824249420305	0.972803088459738	0.55257985211994	0.881395511617863	0.533289698197072	0.474858358941161	0.520967306488766	0.582536518529101	0.765850892492351	0.824031537549093	0.48306615508034	0.796937489378936	0.705950768700327	0.561507523797243	0.801251919208109	0.56278198659423	0.745477568546381	0.568488897287399	0.573186520083592	0.741663386352941	0.531611658957364	0.555908073866788	0.589706017145066	0.912975759065229	0.949020172615196	0.827115629778585	0.655063238384423	0.598475391534101	0.767575129617489	0.760462717525769	0.579447096726128	0.948500498257925	0.731218113032459	0.743166909593983	0.881878645780732	0.783261950407219	0.744943973042884	0.842486629566487	0.930301611392372	0.644463201899192	0.787133644356545	0.604772838333917	0.977577452409584	0.97049882229479
Sample23	0.978352240250403	0.921316936392499	0.468025287197581	0.427410046997675	0.485741947672992	0.761449940415073	0.984443475225529	0.583855114141868	0.878476115511902	0.613380089519188	0.570886013082006	0.724827327464752	0.575608435622141	0.785976990352231	0.880405823999881	0.581591027558838	0.889840945752753	0.847475907096278	0.533570255272485	0.880919319918619	0.745045915602683	0.769229514308599	0.613868825350292	0.726305531939536	0.835772137845969	0.731903973697007	0.748788116769271	0.669231548612367	0.943218542613394	0.965661060661566	0.874391813352026	0.694755668690227	0.783002048246358	0.868433342212765	0.865103847140242	0.537121532728521	0.960367444583664	0.840356816581674	0.830679965492837	0.9297787141118	0.869721584106852	0.784195003034482	0.905323442453806	0.940423761118478	0.815710649338849	0.846802007226432	0.755583354932024	0.987741037374934	0.981909502527239
Sample231	0.738525798277757	0.77886361300136	0.968025816315326	0.969248880871678	0.96798713664018	0.931338932678729	0.591839420112593	0.959741927974172	0.880518318454184	0.969199565030056	0.960679886124708	0.95935479733966	0.962675064668811	0.904581356310036	0.830087700714666	0.962499803574833	0.894564208483169	0.934672941923845	0.968780308995292	0.856541048687184	0.955835544567868	0.911378595317543	0.955435736466988	0.948182384123362	0.904866373058764	0.948686860156077	0.942183517359539	0.9586152373261	0.738878095308062	0.479066547172023	0.757309580109622	0.946114484431802	0.957251892034081	0.89045903435462	0.896358941707651	0.967219295773558	0.709246733853561	0.88833896190847	0.896083136152566	0.842119698219488	0.889152611367951	0.896415385601487	0.831738196878969	0.749567964146632	0.936203881492328	0.908573911965002	0.944016276715461	0.76690627942102	0.605587419382389
Sample232	0.919680327896255	0.689585693616505	0.793742462747353	0.791570081461638	0.777881938510638	0.507056756276216	0.944700453901046	0.758612895314772	0.815972800494834	0.756133550068374	0.731814915022351	0.693400641223629	0.772197359404001	0.658295551848468	0.600255468153716	0.742127735692141	0.603012496583025	0.574903981495901	0.783439694733397	0.580958473777956	0.703306867333203	0.641443008923967	0.741205964242571	0.559735259355111	0.586188127129145	0.574264235149006	0.608540993958511	0.655387661841219	0.812398226995946	0.893130481855749	0.685376078318615	0.744447511358603	0.706811676519975	0.545181091672386	0.53998713562636	0.789189874712082	0.889297564155008	0.517658067904074	0.531875807181259	0.722822261052434	0.528439680118072	0.620050821743505	0.667708330006343	0.84995998287712	0.670235330552726	0.594868596830701	0.545837419446123	0.955497549088998	0.937525114904124
Sample233	0.955855211075955	0.828608745246937	0.73615549945474	0.723173499060583	0.68536433464088	0.576310507789924	0.970430233016093	0.654109719115877	0.899877314133245	0.647351694055313	0.603584358788703	0.481100202978191	0.692983777594645	0.778397478620083	0.794409172307244	0.618291752067339	0.701426490279046	0.575461753048183	0.689488356401112	0.761674240453151	0.552521507753858	0.737738662204484	0.667577355406846	0.490763202356694	0.685469402253364	0.382374399991028	0.519377339135761	0.630798414134337	0.889061226879801	0.940755697306428	0.821647161419816	0.726663978506354	0.517769653627022	0.689961333679844	0.702980577522537	0.703105546779239	0.948801701122512	0.680855023050941	0.686482488401366	0.826333424076604	0.697169145454892	0.754030310785036	0.818093460532997	0.9337800464871	0.590389260052493	0.734121503003902	0.570642456434307	0.974944648603535	0.969360839703965
Sample235	0.80751709189918	0.644082190914453	0.883736202923372	0.885663275435797	0.875190616961221	0.740962481394771	0.863854695624757	0.875432098407589	0.798384853783285	0.880118721017336	0.871653804911647	0.854341705171629	0.865444123154066	0.712308658443409	0.62624399687909	0.873475469842744	0.714106831530623	0.813088160246954	0.884766629370752	0.690156067522124	0.852969631130683	0.775519655202827	0.865943729224243	0.802059218066444	0.782567508240678	0.826179514489586	0.820584942976144	0.828781855609126	0.786522324077771	0.820553053659382	0.667221774625918	0.842783680834918	0.870133526045583	0.734653663628664	0.714455266798214	0.884181957943055	0.795167283378558	0.705075267492581	0.633359022840793	0.62669874759595	0.730401909697319	0.645969656633947	0.665039438081587	0.756557669089856	0.840922429676747	0.671738546341051	0.79098139208279	0.863235134352026	0.854826335952996
Sample236	0.883658086893202	0.551308603209073	0.850238474279879	0.848717606117934	0.837160612866758	0.639023799326781	0.917676817728472	0.825277875723546	0.825089147367155	0.834666351730093	0.804995368519669	0.768542654596163	0.830928882449613	0.707466463072067	0.451808771491534	0.809707830129717	0.550813982760134	0.626811202272021	0.839836242105288	0.376521272661711	0.749135713945136	0.680299235742053	0.813540479989371	0.683092897201743	0.579937397409001	0.694167259530592	0.680052532877997	0.766699416743344	0.734226619474161	0.852625930185203	0.634871615393387	0.800265303337293	0.769006326286819	0.460783183052211	0.447482327937045	0.846631403903879	0.865943731496831	0.423695283301135	0.576570910554468	0.641847131742167	0.449732400782463	0.680091523844052	0.59415088856147	0.860294079581935	0.695763627715057	0.665149529192701	0.662808415671513	0.931976841288826	0.912231307061607
Sample237	0.942521454349401	0.808772748552985	0.755842339775333	0.746817154772078	0.727319735053913	0.546520054810584	0.960265172259073	0.663919511326276	0.882683520807112	0.698731724254405	0.628034691889291	0.550074486837261	0.729940427589121	0.749150508626343	0.758433195403661	0.638253056832007	0.704196269323049	0.601919392088944	0.716198911592906	0.713114336106679	0.555935112794186	0.691366783183376	0.691974731077016	0.437634241455013	0.595450531855058	0.447903824661586	0.489534580429265	0.617817602040837	0.877037852073475	0.925683715825438	0.791126846958416	0.72801676852024	0.579295095915537	0.654018144409796	0.66662455117564	0.723740583132196	0.933890906519162	0.643518312403292	0.685071824332761	0.814378526218649	0.664579486056462	0.742126561059707	0.781248689640671	0.918605142775392	0.53275999692462	0.735647805110688	0.529617770459588	0.964185297510418	0.957053055832473
Sample238	0.780998531343429	0.669681952426829	0.894387087659099	0.903780910759712	0.892004451566129	0.766226989633623	0.84961046286085	0.900333705286924	0.798532715507751	0.891100328592162	0.891636027313568	0.865100095594264	0.887876053051934	0.751403523441063	0.658557918565326	0.889987034906003	0.75380527419782	0.84848344289935	0.900267408716602	0.718029151022997	0.873831616116629	0.810136345544071	0.901503692147653	0.837203536661081	0.811753974572876	0.858485414837679	0.846689921456616	0.835407567716297	0.76749298801637	0.807937500637617	0.697068647471141	0.850749406983411	0.896386160127319	0.773202905374864	0.736151409856081	0.905269850844048	0.763720186967046	0.741123917626092	0.652089030539107	0.633160451051212	0.755589906354533	0.713179833114592	0.619050998126142	0.729438880784753	0.872779696071336	0.697359103859063	0.81062698725696	0.848507831430921	0.838998498599532
Sample239	0.844942224900761	0.560644445680144	0.862564921511587	0.853412239246519	0.8472481932888	0.672266304181755	0.873389527464951	0.819242181355569	0.838631345804061	0.846113469332928	0.809246877240249	0.78339739146555	0.830990277133136	0.697803680852567	0.523664880164211	0.812904150934566	0.561381628369073	0.640892795100597	0.849603652028924	0.516967459608388	0.750556593989336	0.693415035766995	0.799686702513443	0.696251410082855	0.616838055458718	0.703857621838607	0.699433253943392	0.783617379654552	0.73953295976027	0.805477093558183	0.610753382396479	0.781004642414722	0.770103786301376	0.510742296387092	0.554152751930295	0.847336917565583	0.835368486260205	0.501028673037986	0.59221396028854	0.633369489470971	0.555457186176014	0.658326240097311	0.638163536836048	0.824611630995729	0.685237415323799	0.705263145909382	0.691597090872075	0.904741777515213	0.863895362786241
Sample24	0.963589355899663	0.838711336311279	0.695649579529843	0.687991344959819	0.661078509069965	0.535189106187465	0.972910229066731	0.597394204029889	0.898728216657985	0.602876472936692	0.55620092204932	0.469174378611289	0.659533652740698	0.764315551669612	0.79251550292417	0.566757598432002	0.741145279750586	0.62688522829766	0.654116594382632	0.76144758635318	0.518780616746784	0.721034877071477	0.626098931687078	0.476737623971165	0.670939319502469	0.416514006361906	0.441544978127259	0.575781953762614	0.901459238433825	0.940041189531361	0.812954674411909	0.697264036189032	0.52665671800613	0.699242000121723	0.715750517877551	0.664029289788987	0.952494488011572	0.680535796680006	0.701271213365666	0.840581033177228	0.719225465639455	0.735534511364637	0.824838841922372	0.933849158520372	0.562764742326045	0.756303258958141	0.532980136953218	0.978667678462507	0.971498743700489
Sample240	0.889387856042109	0.645780661812082	0.829235973179385	0.826218530269	0.815103820701521	0.636122539564392	0.933926844784589	0.80452340546212	0.783199587237811	0.818427552505162	0.792509846282208	0.771578942647825	0.81643532376094	0.672197582403449	0.552275430887858	0.798241167035541	0.598798214909523	0.652552994184037	0.811966039890916	0.552795241125986	0.759447078528763	0.641976125623543	0.799353234511013	0.67745820957935	0.61667734432043	0.711868898678718	0.702462844094491	0.750320118811263	0.737337844997342	0.882369507789996	0.657003351606774	0.799601881908389	0.77161390625163	0.552450001633363	0.541761007238746	0.830426048775509	0.873766992785892	0.543070473678197	0.584616367319275	0.685900487234425	0.486513880505886	0.655893456048672	0.635128655956524	0.859187055132912	0.734296528980413	0.581170113573667	0.650536085773316	0.942781825322354	0.930593867264515
Sample242	0.863077342013269	0.665217628479419	0.822774613520664	0.811673270458058	0.804967387806417	0.616521230153026	0.87390888224096	0.751458205640464	0.854647323795181	0.784240022448854	0.734818227286181	0.704792149951899	0.787220307247492	0.718928340254149	0.614293990479797	0.743284309997678	0.63153101462973	0.58739001765708	0.803554930720775	0.580248736985418	0.670905408859099	0.676973649079301	0.725344983950214	0.616828795982527	0.541459069479232	0.60507001421191	0.586622361094472	0.724533484979372	0.782288988362562	0.818250709995603	0.677231840847553	0.764666539671837	0.670997690953392	0.536027505386878	0.574636782815102	0.794563187104475	0.844335879271111	0.536759755679607	0.65657930118612	0.706034463527768	0.590838252967623	0.713063708785735	0.67290873536067	0.848104940276867	0.551329394995852	0.729017596833271	0.628441142720384	0.905133976036616	0.865243059998048
Sample243	0.880378847081445	0.689553374502553	0.835636719588603	0.83568427267922	0.834766455991	0.754476212947405	0.908113603857792	0.835151589560693	0.657085156007721	0.865327823369673	0.835388297780951	0.861688793513393	0.840355480837633	0.61754584138523	0.609332741338792	0.843097101710411	0.765299541208353	0.810274956797656	0.837142852784395	0.679999840508502	0.845241271438021	0.628877233827373	0.808504404070133	0.787795139769594	0.739062535706216	0.817221534711447	0.810293799483521	0.818376322276389	0.744475720962741	0.853207013200924	0.626196818752939	0.818852003447303	0.86233328847343	0.728604093049895	0.7199232242183	0.85139906836293	0.823108168911174	0.709951693914417	0.721126596755411	0.75785934352954	0.688276111865119	0.645007758114544	0.702099521133826	0.814705503409805	0.830795135348032	0.690331820087515	0.773697801075837	0.927837461756545	0.905006762524148
Sample244	0.958001564063173	0.867923053421056	0.711718880831954	0.696881124858935	0.664521890349969	0.591209520937917	0.972529051469058	0.611272258517836	0.90709989027336	0.59953258769255	0.547362148327783	0.39419891139341	0.687545901086579	0.799050538111133	0.834349266025528	0.550573743097534	0.772559345315673	0.67359770467035	0.651105208069662	0.802629727525613	0.536757470885497	0.762341779664125	0.672365385780643	0.50382020635466	0.723339993080982	0.463952979113201	0.522231160481876	0.588416768684533	0.912359691996794	0.946517666584078	0.844655537350597	0.728443203076149	0.552116551244615	0.749114735896653	0.75448423482119	0.653336308072655	0.951612860147127	0.73158664165807	0.717815045214516	0.862140367003577	0.765800526446902	0.778634580975769	0.840545435294722	0.93644872167564	0.604682941200403	0.774105141828088	0.570054214904794	0.974194072295057	0.96995422407909
Sample246	0.931754801838134	0.778041295882786	0.814025440617266	0.805106596695404	0.785229033699583	0.690865539552289	0.958082905964679	0.748401579624073	0.90545783160703	0.786173187107682	0.731718753426301	0.692133965402432	0.758237614022994	0.77535481234615	0.761528247680703	0.725061607927628	0.670193516701419	0.664436965570057	0.783201634153201	0.719320606549328	0.633398583749717	0.768961069194147	0.750118322774833	0.67447377430123	0.732499045329138	0.638936065765319	0.665579759591651	0.760279620555969	0.877371104397309	0.914221233150532	0.773443186044587	0.734849510247152	0.696191387810894	0.698150677457328	0.715684054382898	0.777138464949526	0.938729955619856	0.671119194249011	0.688137759955652	0.775548692730245	0.722488907132278	0.713987234894308	0.804666130628718	0.92206850599978	0.657014374405658	0.77309382209167	0.695601284667942	0.964147077984422	0.954820259685151
Sample247	0.950682796495109	0.84456701143838	0.70848356380258	0.696379675779502	0.664581544493373	0.549218027383674	0.969686469623118	0.648426681132427	0.886641022051666	0.608081649976403	0.584095838242999	0.449173439549559	0.68342113042076	0.771320381375261	0.800443621758134	0.593275310771437	0.742394520036448	0.634558793881411	0.668584611906089	0.764296299626096	0.541150171428821	0.752736728210211	0.689285774760976	0.480811195304473	0.710743654186587	0.466751640499234	0.500464513159702	0.566733051342625	0.902230104224922	0.941507996746153	0.818751606685046	0.712760304370999	0.546439923615185	0.711870986177497	0.700343467944303	0.686816558740273	0.945337335035675	0.681836928970856	0.697511338857847	0.853353955550091	0.721682351421831	0.746025384302485	0.802561160308549	0.923806577545869	0.583736428867126	0.74200561756893	0.512398053780626	0.973877612404024	0.967093192898238
Sample248	0.894116891303899	0.616929023246996	0.861750779175342	0.860331920410588	0.847470915560489	0.628899078476785	0.930990121313509	0.826207818338056	0.844934462339244	0.836987453378464	0.808614338154526	0.768337178728559	0.848270167543377	0.738920572645502	0.556206093752763	0.82147653687178	0.550449648570261	0.592193683310111	0.847502558968002	0.500299018286818	0.756639765945943	0.679366507810791	0.814426274436102	0.654043025212004	0.565419845094684	0.663353632151163	0.69290536901212	0.768173022880527	0.749791108470156	0.873602707402544	0.695394192553936	0.833811155679695	0.748470089663457	0.450672628595998	0.49716509813874	0.85778027040609	0.887725335224868	0.490959703514112	0.581362784126525	0.660972760559373	0.425011803352826	0.724640259512762	0.661095445375751	0.886279376096077	0.694151866690947	0.663038635009283	0.65644139179534	0.936094204858997	0.927442880075738
Sample249	0.473511620128946	0.709661061989057	0.967325674954583	0.968173740695348	0.965838918207992	0.922757751306869	0.58153289088007	0.957177449307978	0.889515199128902	0.967348311908634	0.958085487630334	0.953504821748931	0.963258094850848	0.896311387204739	0.796899621099086	0.959573712776007	0.857611116067859	0.921692499049696	0.96725924283588	0.827471966434167	0.946408953041927	0.912800090229955	0.958755599090632	0.940816514606321	0.895653195254809	0.942507181785267	0.937521167843504	0.950534402617219	0.734721407996154	0.546149355342552	0.75363777846061	0.944480812019979	0.948319479452943	0.868844814059286	0.870821941630295	0.96450923076502	0.611411377271506	0.85730616226919	0.868855655280118	0.782403738074946	0.862860991760844	0.892666009132281	0.787688952376677	0.736310231056949	0.929933817074901	0.89170280762467	0.932103514137197	0.600980449304479	0.558199661118201
Sample25	0.904290385241261	0.731634375287166	0.888434681055454	0.888918276713696	0.868535179328568	0.730330273083304	0.95029814824531	0.837700973270714	0.910966475950216	0.843765394288299	0.835246796744028	0.777999358729265	0.857618552873803	0.822038668352029	0.742764147277578	0.839730357536938	0.472844752882184	0.567457459245395	0.85369689776911	0.687854202579549	0.737611576729315	0.788399082969765	0.826708672602806	0.731493036150683	0.677119502870973	0.684477748219659	0.72320039977722	0.822673200331195	0.807423854328349	0.905986853355205	0.798560061032812	0.870272947832297	0.706987021670956	0.617518249161081	0.673434812611591	0.869739100511309	0.922094623505733	0.654511797702007	0.656198889071434	0.59273626363952	0.628038347806766	0.792978627808446	0.799807532335147	0.93232443941036	0.704107218972137	0.736194615050277	0.749496728509366	0.947758147992379	0.950844492883116
Sample250	0.857276044303685	0.602269472131857	0.879068395853544	0.880169783253127	0.869747205781941	0.6980905878948	0.914513290506592	0.860251692976727	0.785280446979782	0.867677792136614	0.850127463330936	0.817594254513299	0.859229841917492	0.708623690231773	0.517825719315077	0.853477830367376	0.595104424272387	0.6983840909413	0.868561163998857	0.532304223707373	0.811306527368451	0.734109942723382	0.850700995662831	0.755945131982856	0.649070014913201	0.778583774972673	0.751216198337535	0.812158759353241	0.710897995439749	0.868383631145326	0.662839449659312	0.844007795152616	0.816363088258592	0.56069633266679	0.529710517397878	0.877147394159778	0.841006791397411	0.555240973485918	0.613657827814054	0.615627008623075	0.528991262767344	0.710602239620309	0.548296371885742	0.828450120383124	0.771765705602129	0.643933918687042	0.733753185141145	0.922059852926979	0.908383924218125
Sample251	0.890823415249221	0.617504867462372	0.826887912626491	0.816964395970489	0.811828939882962	0.619467406223861	0.921927707565408	0.782191739238288	0.821079777962064	0.806941334535402	0.767965801430388	0.751189681126372	0.798487149386608	0.661710749364819	0.510137720639131	0.774321519018274	0.580566810554314	0.594876827027606	0.813212026514041	0.483970930653144	0.72663300343075	0.63976513039659	0.760305581751584	0.628857060747474	0.55512691994365	0.65113606483068	0.642080809512111	0.733607891263134	0.778571367598344	0.86668931439145	0.632275408071668	0.772451047368201	0.736805149388638	0.497463588949149	0.513848731643995	0.810597483073484	0.877211458550106	0.459058982812198	0.592923302652143	0.691661583761116	0.503575454212556	0.644173742406266	0.648646738777523	0.8598410226023	0.671659892023162	0.672875980667887	0.629813720006858	0.938045085635989	0.914685508513095
Sample252	0.813164246607239	0.667148726985595	0.890149434396462	0.894915575852901	0.883674041382824	0.740839597818137	0.895482791287992	0.875192641370185	0.847590836059584	0.882450765795721	0.859815229578801	0.823430464711416	0.882355882573929	0.757670523531837	0.645753613175511	0.863501031658655	0.590313141644661	0.725372400484094	0.884247943229996	0.644398805909275	0.801431801305558	0.761347069864322	0.874758993856987	0.775371418992478	0.712287171635708	0.790354964765515	0.78485827717716	0.826149925014785	0.750830116346734	0.836415273091821	0.701710207986497	0.834382038733077	0.827558204151101	0.631306919018262	0.643662893221372	0.890264534297212	0.839172560353185	0.652145776084807	0.613510542665855	0.650249078882035	0.61120148125156	0.736503073212372	0.649997857773452	0.837555159038041	0.782119251792838	0.717417342809226	0.756322208330943	0.896077918688703	0.888647581383731
Sample253	0.910544893575486	0.646652299322941	0.865718603841271	0.857804245430962	0.8449451339582	0.641904041970871	0.94113197348494	0.816000354432674	0.881963402116804	0.824091493648367	0.799802925564694	0.754710009121744	0.829301751393021	0.761213819049731	0.608210202527101	0.805365629386088	0.481876215488855	0.515641789681876	0.840337682432181	0.5204609772065	0.720650504161289	0.721380042974834	0.796296853105418	0.659940576531568	0.547745346329307	0.645770688150936	0.651672883499866	0.771336538704527	0.807249699736179	0.891068823648243	0.725166358689431	0.822074300412652	0.708581799027949	0.450425677541701	0.49199797043262	0.845039928903848	0.911917834044082	0.463244038967825	0.623935131048431	0.64196635533412	0.502948987770755	0.744768562201094	0.68853642554634	0.903123100281669	0.621626003417597	0.711940679853604	0.657756296824469	0.948549104164155	0.938599560189325
Sample254	0.608082391365375	0.855451343297987	0.982579333210296	0.984548937744055	0.982275749676791	0.964442262290529	0.363617937115381	0.980470216108897	0.923784992609175	0.984227665676837	0.979413463555545	0.979905967724267	0.980496363854721	0.942811294064715	0.892703231950696	0.982181770409729	0.943397906026772	0.97073154325773	0.984637879041978	0.918881072799949	0.977032679419604	0.957916758063695	0.979413301195786	0.975088458825748	0.954661733209476	0.97681246559166	0.971715654483823	0.979058632943904	0.863652083629773	0.544134872754346	0.857786017454834	0.9644705776961	0.979094360563549	0.942338375449322	0.943175434656843	0.9839812071381	0.648004522690332	0.936911158192631	0.939358479784174	0.890306239288315	0.942208514622003	0.938069668654334	0.870840464888763	0.66342155192633	0.96935402903016	0.938051664095763	0.970594661287817	0.605776318739621	0.343424588422841
Sample255	0.89405435007894	0.638769531538235	0.815951065069918	0.80782195921893	0.795946999809007	0.64004306493731	0.914480034001091	0.746324659301792	0.852853189625815	0.785885642111836	0.740296482862188	0.714429660517478	0.775344322076336	0.699480570060012	0.596595558026956	0.745366169424184	0.587082693086457	0.596598081886953	0.795692195785325	0.579027956587234	0.682525454521698	0.665996837435986	0.715436049591718	0.631772054086639	0.596423119724432	0.604367802683326	0.623728965781993	0.733442985181149	0.777962970643882	0.854481878676463	0.672943120991665	0.748981380398752	0.687236953616897	0.536628351042016	0.581329644636947	0.792369887250989	0.883964489366567	0.533881063430351	0.622155650850431	0.682058023228098	0.575498842318688	0.676476716031445	0.704357487890237	0.874290162275742	0.62368911914545	0.717999663393006	0.655512492216833	0.935022568893386	0.910924376439651
Sample256	0.90071011805259	0.679786615529317	0.82821895031988	0.829735352484604	0.811249610516492	0.601342163650319	0.929684439045546	0.814415834709708	0.802354787889914	0.805418737205375	0.803172109980691	0.773749319462383	0.808333146306864	0.650496793607564	0.609274658542234	0.804662056617187	0.647662418612063	0.720443299872618	0.823198604825343	0.625138638293616	0.77999152496836	0.696273267940943	0.807075648723474	0.683734165222012	0.692466251633998	0.72721553996307	0.728548491703765	0.726077691357039	0.806559722801877	0.881528782314539	0.673820899945105	0.77651549626206	0.806680331040756	0.637042729491476	0.628045183650324	0.825844619590746	0.872658877441941	0.612408759144507	0.509896187883863	0.685686775400912	0.631043812107072	0.567541872174825	0.673645103278628	0.830829522097401	0.778414768905667	0.569714578958776	0.673101395135907	0.938877369966538	0.926230291838733
Sample258	0.966482127769158	0.887236367813692	0.540578427549214	0.548060382385358	0.527916691259587	0.690296827000155	0.97440389990808	0.611279534484698	0.843805178844634	0.58157238799866	0.568516958418598	0.648269637401255	0.554765654616716	0.743370464351507	0.834796041482683	0.576786731657761	0.838996118551202	0.781372727796999	0.553700382017294	0.826862175729885	0.668623133832135	0.752483089282242	0.611176188511675	0.644628574749757	0.785740848609431	0.662386603442537	0.673283796661093	0.613537579214587	0.924448266285077	0.952015888619682	0.830829730796665	0.639733580680979	0.719185200808531	0.811830901844587	0.79716188384181	0.599873600966433	0.943702542195209	0.76821639550077	0.75818201635694	0.901595650619536	0.82217768741317	0.736021572497509	0.849508631602465	0.916399245175359	0.741629095380761	0.793512109380623	0.662648706354581	0.978541202776854	0.96982290398371
Sample259	0.903539541713267	0.657080122967687	0.821321642609164	0.820192289279775	0.807374243586824	0.534343189461081	0.938212854796342	0.785137511920031	0.802615620684768	0.80413869494342	0.762346673242212	0.727773394930264	0.813398248311145	0.667694506118804	0.550093055166698	0.772791991710348	0.598235046548718	0.622194141448486	0.808800450168292	0.535345896665012	0.729526312754932	0.620442555875603	0.786868360153025	0.583862651379806	0.537134620927062	0.640717769144278	0.651535224922702	0.694150732063344	0.783943600006021	0.887508360316661	0.67773409948026	0.788734916859509	0.744768173883322	0.490180601366108	0.494867107845264	0.809065931862209	0.880588972199376	0.50784462289954	0.511046642072868	0.689836826667088	0.448220610484375	0.658051361752061	0.620208398061127	0.857572274687665	0.683447331123861	0.606560600834319	0.563185779339335	0.94758908398872	0.932290530586195
Sample26	0.904143699374152	0.691923139257008	0.828642356546605	0.827528647592442	0.823651692229311	0.676016056490389	0.928476997383116	0.81932307446433	0.734905152807586	0.824954834272431	0.812796612676565	0.816328290823411	0.819774168900739	0.678016588781874	0.588164175365928	0.811583576489499	0.729244976833655	0.767266014674596	0.824854084047036	0.641480594493964	0.810321335550688	0.630412307391248	0.810508106796774	0.735550050933782	0.670667035892189	0.764470252921006	0.758098356862373	0.759360936393737	0.759253752613952	0.87634499442092	0.663057632963383	0.806097405391867	0.827054325374907	0.666897588153472	0.650389888766675	0.836714908847132	0.853556690685438	0.657631211751943	0.648366153183751	0.73022077563008	0.629430017776	0.677339826887922	0.657382586926543	0.834134320602132	0.790314680962536	0.651643331136341	0.709229736621756	0.943884569305222	0.924229201919186
Sample260	0.609154384644462	0.721011582868647	0.958032716352102	0.959508579986566	0.958833080012532	0.906282064433067	0.60475877834773	0.952030609691527	0.861466873481333	0.962925512418931	0.950595785069681	0.945079582206882	0.952886223291313	0.864811022480265	0.763938691455206	0.952247106628122	0.867079818422112	0.919492920036519	0.958004977910252	0.809846262570222	0.94031172753098	0.894106803809641	0.948428182007052	0.931126043473451	0.874263280603096	0.936070367502186	0.923448804572541	0.941075106165348	0.7695290384151	0.596201336935409	0.745659309256858	0.927320053073866	0.945718732109136	0.849039862135879	0.852094360907889	0.959253440883003	0.637687630861865	0.840727706511043	0.859707671910432	0.782656558466648	0.850370077382274	0.870850197888009	0.734275738796672	0.625458738805668	0.91968039031867	0.869346089563632	0.918408017997851	0.710856847864974	0.562555364195263
Sample261	0.974202720124965	0.907240449809626	0.527855511057543	0.519682359626352	0.483360619872325	0.703920780251923	0.980719802019706	0.62999135720159	0.866996620914881	0.554239920056094	0.580081694708477	0.670089957766377	0.528879051760127	0.76823641344983	0.854723530701101	0.566626641763841	0.860164477936106	0.812976269005317	0.478950473594024	0.851220577758307	0.6977030893521	0.775669246961195	0.65497274058063	0.68904830229184	0.815213714116565	0.702248585392006	0.716917483528177	0.628569770147321	0.937430663950149	0.96268121087464	0.849741610405488	0.652438624965617	0.760751237993848	0.842104324893707	0.819675471652863	0.581369217544433	0.957502600541048	0.801786401541393	0.768665591251264	0.915288034611891	0.849199828238993	0.751567677698027	0.866845665766994	0.926689965614952	0.782938899070164	0.807235444746345	0.684065598794402	0.984929451467231	0.977044677356387
Sample262	0.898300034260029	0.641557333873336	0.803784341670884	0.801652013247682	0.791030822927513	0.561147476991138	0.929104074429681	0.791430287868859	0.774329849934112	0.797814618785051	0.766066842180345	0.758947805323683	0.801448449690015	0.620336381617115	0.536713397450728	0.773565919728438	0.632322527147215	0.676984022172493	0.803569372088445	0.556786167763242	0.763015601538957	0.614576862388402	0.778689341519469	0.634063079579161	0.623142886289075	0.674839730962524	0.692119725290958	0.699814322725604	0.782642189436576	0.871265384258525	0.629206916036673	0.762962568370593	0.787962000182363	0.569891481774747	0.566145816210349	0.803576412041716	0.861976477431903	0.544977427888131	0.511364036338424	0.698928322695741	0.535801117756774	0.560534194010943	0.637997056195098	0.826085236212402	0.741231114838263	0.597779742471313	0.60456695158533	0.942362068958543	0.921850029004109
Sample263	0.488900869115899	0.800965647937423	0.977973877005676	0.979402211213775	0.978691874854669	0.951010100600459	0.574140968087374	0.973061909715269	0.918784017866827	0.978182717826275	0.973608676841165	0.969811411715424	0.974132248172495	0.935268472076569	0.869056936007574	0.976009958632716	0.902029938588188	0.948062420443371	0.97788267512655	0.886553372412897	0.965665371519103	0.944627802501199	0.972355114493598	0.962844562644351	0.929923712717884	0.962965618783298	0.961265228653593	0.970492244639678	0.783369738208088	0.600425090871975	0.831022096481928	0.966161212015787	0.965357180365062	0.915476631100636	0.917089394072907	0.977114277964724	0.59757613718301	0.907171187929894	0.912346715800696	0.835574845344182	0.909965214301391	0.931599778180754	0.853126379436196	0.769671069530358	0.954366354265989	0.922297206610878	0.956650056523069	0.479663387383942	0.580658641417629
Sample265	0.955506704208116	0.853262842514365	0.70499536354709	0.692784822884775	0.666244807165313	0.586782922111252	0.970630749195783	0.704852794245934	0.871383309011543	0.662311854756502	0.64180250715695	0.604427461036124	0.68088314202666	0.734128241091924	0.799424887819888	0.630870469168132	0.77047706799614	0.723888010384853	0.70395626747789	0.789897022663224	0.675065144842518	0.754311244511155	0.727956395144663	0.607285647127093	0.764681794025827	0.606852250144633	0.651003981977143	0.601725214628476	0.907358322460903	0.945617594143394	0.807411676087651	0.654138765575617	0.707336991194711	0.763752711439412	0.743489752095823	0.678704816988852	0.940314886438267	0.718790725260777	0.633889620198725	0.85712008319412	0.767760638538553	0.676970453769304	0.810799010423622	0.910409664227705	0.735299758702029	0.741263286914234	0.585189095130695	0.975056697436874	0.967925785682213
Sample267	0.864615181852394	0.626616551521335	0.871306098680909	0.87158681825366	0.862255021035702	0.667447907648693	0.919732333783268	0.846079816575477	0.802520347269078	0.860536006734492	0.837666909426972	0.804467625406739	0.867195667200108	0.725605958665439	0.565056164732594	0.846490959645792	0.587199607144084	0.68847545856252	0.861673146516922	0.551423078788293	0.791363263421331	0.688920611777464	0.845267348851376	0.705512447633175	0.624995831953136	0.741263683204883	0.748766519471859	0.783772864244939	0.714181675925719	0.865562517557559	0.689006453124183	0.849385842358319	0.795432460870327	0.538663291751208	0.564445597354022	0.866646511213661	0.849867400738906	0.554426623100246	0.561362332738017	0.635491007305038	0.503565942104374	0.721047865214296	0.617132859013936	0.854056753421766	0.749193679683309	0.651645773952803	0.693673530096794	0.926175151809841	0.918376903250863
Sample268	0.902824578938461	0.65555799583597	0.827149862216441	0.822753293497142	0.818103421046723	0.557428530264826	0.932459615441175	0.798365973729356	0.798338806856665	0.815363850771801	0.777266837496542	0.754340796886114	0.824226975941632	0.669426193153048	0.541592002698539	0.782817690997234	0.621371267155779	0.656382029975213	0.819034284019142	0.532285292594328	0.754810882212794	0.61570169146253	0.800602965986354	0.631539408747784	0.559170187287709	0.678905745540635	0.681459055085167	0.716452137501954	0.783371205669642	0.879360454060616	0.668408626740252	0.794224546940476	0.77098066640588	0.513485140717718	0.513514344800202	0.819949699779805	0.873341811506286	0.52196691474518	0.532751817039999	0.697544851317699	0.467307013013516	0.65605527782303	0.619084300864596	0.849327925534533	0.712735600183909	0.62606330216591	0.590848913829304	0.9456918688266	0.927013616474977
Sample269	0.96815478227352	0.889502583108511	0.499638184156141	0.502079703905242	0.449080754555515	0.699089271932782	0.976679956124488	0.579338938040011	0.861327754498824	0.577226427160345	0.53414176071417	0.643081364977907	0.507516335824335	0.75626921731842	0.845379593819441	0.537047034410624	0.846748957957095	0.792058488359095	0.496822626019601	0.839640829584538	0.6745104300884	0.754879880152657	0.593735866362127	0.657045426723672	0.800606119150481	0.666651063693665	0.685354502137881	0.631955652322212	0.923586233188718	0.95376590768589	0.838979623796456	0.646305740334712	0.729519700788352	0.825526295868284	0.812761599904559	0.551063820994325	0.95042953162673	0.787450195358469	0.785990458699931	0.901175371591827	0.830118018245752	0.74875544330065	0.862728144477169	0.926738349896273	0.751500241021002	0.797101652419929	0.685091209971438	0.979676514152603	0.973508860503974
Sample271	0.573791787322218	0.833669632950274	0.984019612770819	0.985649039353643	0.983897060930234	0.966662174493183	0.415677117713975	0.981190404168398	0.922327809998086	0.985309349709651	0.98142643010477	0.980304179038794	0.981290514694924	0.94612999180076	0.8914401838285	0.98296080884174	0.936405842184976	0.967885905877988	0.98442820935238	0.912283733289172	0.977758916539819	0.956311786945707	0.979185201548281	0.974465876610993	0.952093085895394	0.976128932876254	0.973180519722224	0.980185205062742	0.823229791126295	0.53663984324464	0.846232727637187	0.970944935762296	0.977613111935614	0.937494351951922	0.938729370432027	0.984946291903403	0.615052571468717	0.93121116774868	0.937045567158128	0.877059482291086	0.93689787704738	0.940100168179035	0.871151196089788	0.723639316212932	0.967868377353789	0.936456011087041	0.971406694567344	0.537868678638068	0.424201449037913
Sample272	0.575546053839262	0.884055048784263	0.987818873752186	0.989793876423182	0.987620354634276	0.971352663080587	0.63423224364654	0.985066806594056	0.943450113161365	0.98978322669419	0.984120609106306	0.982213019685659	0.985984126336507	0.956554469270666	0.91987633682556	0.985920188079865	0.94496064324575	0.974452941173048	0.987158219371145	0.934611621772066	0.981220783577467	0.966623188865446	0.985478665509381	0.981552045832367	0.962450541892695	0.982031583847085	0.980411432226759	0.98453275073945	0.872097320225549	0.716073749754241	0.896356163456772	0.976765492949504	0.983376087021168	0.953728319012286	0.953858120921189	0.987062013011281	0.685680709496635	0.948514434705648	0.949023675774398	0.894793743511341	0.952540143361388	0.956586469488306	0.898327176455349	0.771087286742886	0.976239218003059	0.946281684467846	0.976169433873504	0.443152519901203	0.643810953995899
Sample273	0.755204802165578	0.439023835411238	0.920181624290044	0.922058844204403	0.91400271229033	0.810115744172737	0.796071536682935	0.90607816859574	0.825219105063452	0.922112486730956	0.897466757792967	0.880863643133664	0.912919605474649	0.782007024099146	0.571024593550149	0.904428904230568	0.682442814720923	0.803211928150719	0.916369026277941	0.597678506513705	0.868139289987372	0.795127181485821	0.900563484566849	0.841733411997401	0.766040949297519	0.849125735809301	0.838457456488096	0.879664852261474	0.61313133521467	0.676073379786512	0.566561811970774	0.881868101840583	0.877975268769949	0.70388996064605	0.69290972182827	0.920591013288321	0.758419450424814	0.670947781160181	0.711195553233538	0.64555800892543	0.675685830743831	0.760671943831854	0.624273027625384	0.788957311784508	0.837032098923143	0.77419531534895	0.827045503839282	0.836872220993493	0.793222568894417
Sample275	0.726839251474054	0.571340145585044	0.950985788466778	0.951715981124844	0.945821064290436	0.87633078259309	0.789684423053241	0.940030766096797	0.833064915307998	0.949134224764584	0.935858388537584	0.921913758853722	0.94331650738521	0.850422308512615	0.680523703507855	0.941010232224285	0.739752437818088	0.849017623193814	0.943891602024107	0.694247906302419	0.912224435538066	0.8606889332257	0.933613191385249	0.898616365962014	0.817307060241797	0.896593701019182	0.889882592338821	0.923269329185764	0.524003440539729	0.695826656031827	0.674872799824089	0.926141559694747	0.907919753168816	0.753227724038116	0.770331908350477	0.94987073723714	0.731720519111153	0.741241788665484	0.804242979075856	0.680249960188931	0.748045497447405	0.843780592192125	0.679735922892676	0.790719326291144	0.881092206931253	0.821521130843781	0.888229762722815	0.806008406791472	0.786062615529552
Sample276	0.97834947290911	0.92095387271547	0.472812188534608	0.474927319413127	0.497415998312968	0.716023937832091	0.982373293638929	0.60053156889289	0.872845042853432	0.561713454026003	0.570394391775187	0.699971552934677	0.543438804773145	0.770951078368861	0.869347151005081	0.563978426212408	0.886624252046939	0.83671774609625	0.552660460862369	0.87145861118734	0.742671057926777	0.757713231741419	0.598006311210642	0.703497131839971	0.8274447428928	0.71711517364546	0.737702947725113	0.6189615426929	0.940599113255779	0.965994983714187	0.86651076234967	0.671435048361527	0.779382753898564	0.860069684664318	0.84134816531482	0.542953091499443	0.957667190463246	0.827450702927222	0.795051906946482	0.926725535825705	0.863512835387037	0.768084781328122	0.888784968778917	0.933298817927691	0.813542987339035	0.830643338835091	0.716936091013622	0.986398276914214	0.980046362353264
Sample277	0.909153393067033	0.685582501652138	0.813976024522012	0.803045128606364	0.794720580806974	0.586161942671604	0.947345139918322	0.748994394802089	0.851080064449024	0.786814487662538	0.746411417464957	0.723908559552569	0.786657919566193	0.673289149796338	0.623804105305217	0.753319343340392	0.56618333834809	0.533810448207724	0.786734706233141	0.589312015771134	0.697815582375655	0.597428840724366	0.719291612821287	0.596727656845415	0.501803822706218	0.591148450541707	0.609581236065066	0.721803431240435	0.798104063258788	0.897487130387298	0.692911053389399	0.771837623958244	0.681351472829865	0.49247668931121	0.560261735389022	0.796220884394966	0.912577490080298	0.537507103666264	0.601132307725738	0.704883334414495	0.504432894328298	0.681737959509945	0.729550816346763	0.902895777844415	0.641465569195126	0.678152982724892	0.603346006757008	0.953879195573237	0.944882759750577
Sample278	0.948326980847496	0.823188252893076	0.731083773549492	0.723408837822463	0.698701355534519	0.472626627441902	0.973066400622403	0.681955546951434	0.867226065621496	0.661379538466277	0.625081556034599	0.509545140286245	0.723416447900687	0.742212748161109	0.761832035214752	0.629765171720513	0.694290126341986	0.602444626725901	0.697809423049626	0.729816801869205	0.588768864017502	0.704827494684221	0.720513858576213	0.407383766006225	0.651214079050798	0.476234013384956	0.536970488045277	0.547780305490577	0.881361848184406	0.939327068579347	0.795490454981765	0.717671765038013	0.609383130583904	0.649437960823705	0.64977759681714	0.699042927830247	0.94093654538987	0.636356246020699	0.592307748876257	0.813632810073089	0.651232201196579	0.7143951366849	0.771604239076362	0.917989029777357	0.60838269564559	0.681465242154369	0.446507239665232	0.97439532473448	0.96937682825799
Sample280	0.951854416545687	0.835889546632857	0.779172928026936	0.762371042625257	0.74940045034784	0.65197704517369	0.961897981054139	0.64170564738319	0.904282506451726	0.685909048219819	0.636358696709069	0.603008622495365	0.720144129732371	0.775709870892397	0.795593344246286	0.639476887197711	0.750464295684561	0.648716398778687	0.730828783375201	0.76211090667313	0.535423200259618	0.735956501011742	0.62522180099174	0.597415057027286	0.650117681345248	0.562135050834304	0.49923320347366	0.689398904405908	0.897262592472515	0.928842008616304	0.810775881737655	0.703633424808431	0.550211696036704	0.709495394597892	0.728705017628885	0.730538195425323	0.943021464771199	0.701028867966707	0.752970410414903	0.837299121698897	0.746645102153541	0.774888264732386	0.811411845339592	0.924016363235093	0.501994536369313	0.792634944693975	0.639607566856465	0.969631730167299	0.958298991115125
Sample281	0.868533974607165	0.65125645720533	0.887716116800382	0.886358279911127	0.884565844809638	0.762779928566353	0.896896698285361	0.872935376583494	0.735830349560172	0.88883137417504	0.872442962510856	0.874672088761766	0.882214347509388	0.723205189412083	0.572622880269965	0.88103290022415	0.750274166975365	0.803592253468696	0.882118396432376	0.645201140743461	0.861078953303679	0.674234112018473	0.853768142869208	0.805032819548315	0.714437002714672	0.823419567944426	0.819475056749566	0.844561327717079	0.686824502163158	0.838007494353031	0.646169165848619	0.867598127615868	0.863521407555874	0.692517383780978	0.688742269181175	0.892823865534168	0.81907231338833	0.693014890930235	0.725054463119987	0.723621659532035	0.647121761399184	0.736174046603908	0.646643752173752	0.815960575936594	0.828974281524117	0.706012733797144	0.795030988403549	0.919078879774319	0.893029815893125
Sample283	0.549564442970112	0.694846536769813	0.959126622166695	0.959401055266789	0.95786586410366	0.911984192315157	0.584652477983287	0.950151113633592	0.872383531286098	0.960677802404118	0.950870181364703	0.946085976051931	0.955627771905878	0.88074667477913	0.778138823580222	0.952441938041832	0.853122493788861	0.915003925993666	0.959040143391847	0.811576044194543	0.939136531473783	0.899360099005576	0.950032596571711	0.929664017839547	0.88654585336496	0.9356330116228	0.925442774947443	0.940025025218592	0.705377479410877	0.538842231325217	0.73385218332308	0.928578619882153	0.942832455682801	0.853155816261975	0.855701707683651	0.958859610144651	0.604918368333126	0.838587950337571	0.857487593841139	0.772570492157909	0.852093381332231	0.87512710615812	0.762990767224175	0.689155756992482	0.922447757727205	0.873664730308113	0.919238342987999	0.638145881415781	0.559024753511445
Sample284	0.971004965057567	0.909785024258618	0.513313801992518	0.504224685183397	0.547654762970973	0.74846047284007	0.974488557369342	0.551393202150532	0.871277054825022	0.625488846520871	0.554141080494409	0.708822861519451	0.534852088905677	0.771251491889669	0.865957962864724	0.562031634009342	0.872752217692134	0.822737519204354	0.551178121962353	0.869041808249339	0.711829138185566	0.738641607628219	0.554714943567357	0.702296720155357	0.810983144143599	0.705275046295714	0.720816152387937	0.680676516296678	0.932840411628469	0.955406160329092	0.857747301808331	0.673322045557168	0.755878866986371	0.850925948346633	0.847576442377751	0.537277993089538	0.95050379638663	0.825891075646683	0.821070533308431	0.913068905854769	0.858380130381994	0.776771569267073	0.896021626337181	0.930134104945987	0.780870369044993	0.830617220310296	0.740101510582615	0.979265881038689	0.972117207083757
Sample285	0.841790525379398	0.636594672127162	0.92164755686953	0.921707393286824	0.908889866402178	0.770540550543537	0.914396267182664	0.895109271731759	0.879872502520828	0.904728288421312	0.881965953361942	0.835020419439962	0.90934736967436	0.830413317309196	0.659348334028833	0.887264565229589	0.471666771285057	0.63173559273771	0.902307100232889	0.59529590594037	0.80937675956958	0.80479726289845	0.890560819029488	0.790616362420355	0.699194854905309	0.777845050453393	0.790533685079431	0.866142558629731	0.701342468960732	0.863347193576732	0.752769252860909	0.89678050046385	0.789095170576149	0.543189294385004	0.575210343343113	0.912398195390012	0.870498891000204	0.587244128269709	0.672332117178548	0.589095081673823	0.540419732390049	0.816456505172468	0.691136692057792	0.898002403854904	0.755300536469388	0.736341849148198	0.784783914617411	0.899457042548527	0.91377851824973
Sample286	0.717324164768679	0.63912430420678	0.950908873390918	0.951620778608507	0.950483433061445	0.886427828914295	0.698438829683571	0.944053322743231	0.820586172009005	0.955419039465198	0.944228760059605	0.937029317814851	0.94561495175254	0.847674470239416	0.697274239374891	0.945613605533815	0.825262139809282	0.896288240495491	0.952259000241729	0.741075905667399	0.930540293303703	0.863207870023895	0.93595165713156	0.91629193865485	0.8423285069856	0.92006413494101	0.908009349947198	0.929518027858114	0.614125827647922	0.624143300923672	0.645055194516597	0.924408071489288	0.931061224698545	0.802440202150113	0.810710132072145	0.952581521585366	0.680053700105181	0.790142002390353	0.833115022985362	0.749345812218731	0.802254678275886	0.842760250905439	0.694137723553417	0.698177454889926	0.900206838444888	0.843688327346478	0.900713757943017	0.791978644574271	0.69002048160373
Sample288	0.874659806018265	0.597417846452323	0.853238775891223	0.848060867538314	0.847117998167894	0.659958192249435	0.903354809354091	0.829240628103601	0.780002570075749	0.859611796959238	0.812824658304772	0.820438067370079	0.852397586525886	0.684921762091174	0.532880142781296	0.820400678514863	0.674147303296701	0.753474112137999	0.850862352552362	0.548398612814528	0.808337452991598	0.66513851462232	0.839478490586281	0.730705799071166	0.653576533535533	0.769416395332104	0.759304163590433	0.778096059793605	0.732747006416497	0.84028311272247	0.616205498754655	0.823570458860286	0.832656713998714	0.603291034632958	0.619472043695695	0.841130430862181	0.836392141909328	0.574816294380483	0.587097693832899	0.68312158111657	0.595392858058078	0.653725278834871	0.623119185100673	0.830677145006335	0.771153895557407	0.682090029881745	0.695565477824361	0.926916426711055	0.895601051717225
Sample289	0.566299890094544	0.729629774976449	0.951809986149825	0.954217824211004	0.952980396211338	0.905878853772045	0.520164185896659	0.948594837432404	0.857759282310753	0.959513527411042	0.947647847848407	0.946145941667629	0.94986565988819	0.852358280445293	0.774261025031171	0.946129310705325	0.873708224169663	0.924240747787814	0.956002691436391	0.818074531868624	0.938669446493289	0.888537112180733	0.942190058820205	0.928866390980314	0.880323399170564	0.937496744475354	0.9204461193872	0.934745745029893	0.784864996028977	0.549039109571361	0.735227967393285	0.913395019972124	0.947834231563704	0.868409796994461	0.859699200153369	0.953402293483951	0.611618959031611	0.85084900579989	0.855531163831244	0.796664007087892	0.86165244946983	0.854316496603139	0.757950972921864	0.633900462446178	0.923444225538468	0.872197827573726	0.909438695145856	0.651522785377555	0.483989400470074
Sample29	0.584975090047074	0.718198235315646	0.961549124621792	0.962846059532507	0.959818074896581	0.917326664535849	0.531402486830392	0.953661243526546	0.875587079830268	0.964542760595404	0.955437424082574	0.948089640923423	0.960750643175268	0.882584055031292	0.789466160472543	0.958336776497123	0.866428483519113	0.925192454022073	0.962061634800596	0.821993247289517	0.945415867975651	0.899480703797283	0.953794519343489	0.933709670137096	0.893183548598774	0.938327607264922	0.934405853785745	0.948255450521698	0.730053507796918	0.441676798472155	0.725856414621204	0.939235270579628	0.947665220439126	0.874044250515133	0.872877724307712	0.962322139312696	0.61148384985127	0.857910970686629	0.861955091030768	0.803479920617015	0.854918787099358	0.881393224066061	0.791621979823516	0.705633182594	0.929724186718979	0.883605157019196	0.927886086740343	0.655722908839874	0.508856664176717
Sample290	0.931903794847325	0.750458982643078	0.757228567280091	0.743888579668486	0.733616398376794	0.581518478336353	0.950864615500248	0.707075935831918	0.848086748421709	0.759334114988971	0.670546321329696	0.678552899363413	0.767905105738912	0.701534097245678	0.689743122481132	0.663064538505861	0.702518584693046	0.7052336276859	0.749362566415797	0.671796126482427	0.678483588345804	0.660851300199828	0.755790670287952	0.587158556936807	0.678621959240106	0.625102677406716	0.6572552996693	0.659056880007806	0.830382876421119	0.903290193567797	0.719502735222017	0.734310293651482	0.737458742058674	0.649216055949153	0.675418590946706	0.709040685099237	0.914315897811263	0.621223029216175	0.605535055719256	0.780824992081566	0.66811610687215	0.65758688958033	0.760721752041727	0.897672548904541	0.696989789447907	0.705612425949438	0.591697228000812	0.963552075582001	0.945691810423103
Sample291	0.773025179986249	0.441512918108189	0.920352436183277	0.917074378267327	0.915116677903846	0.797215734105314	0.821814810280651	0.904869920256544	0.828845954566386	0.921226593156619	0.896516717128726	0.879729067228438	0.910671818991922	0.77981968081085	0.527641797798673	0.898834396717608	0.659372424836542	0.785064461715933	0.915320892590217	0.536862924896375	0.859945653268908	0.793612702309603	0.899325814322932	0.833010452574647	0.737985502924178	0.843957418237619	0.823554530536106	0.873873203366687	0.633257118630106	0.726874573643602	0.585822877999114	0.874454668095917	0.875337544601482	0.669842514857987	0.655191108463988	0.916397335683949	0.7665072244443	0.62420754796081	0.691537578895616	0.630242479357596	0.651044511450972	0.76501555371532	0.591295075626049	0.807563201466949	0.824506395535944	0.768797889475644	0.812816675917296	0.851307188622736	0.815985625653602
Sample292	0.976241923931082	0.910610339828054	0.622356709362958	0.592182374991248	0.632520736247114	0.796729198989172	0.978370365575544	0.638149618414624	0.87937328886094	0.726846991285531	0.652409286506169	0.773793295086461	0.662671051453823	0.776422268868212	0.877056844572536	0.666206391320228	0.880581666383018	0.837526429285521	0.661815611481944	0.878559301638553	0.774856946516606	0.737959124783623	0.507784114722181	0.754529153386347	0.826332764753736	0.752811461286512	0.764447504586851	0.745357963170971	0.929826301619769	0.958900798204358	0.871297735619473	0.711716959689446	0.790084526335772	0.861017513026346	0.869801145781844	0.655396421260223	0.959228983792284	0.845947853140436	0.856350328003529	0.91648465339489	0.860450251094437	0.802082848276282	0.913105846764868	0.948414021597287	0.814681636196327	0.855577124562357	0.787314230396062	0.984490404374389	0.97619490186793
Sample293	0.878446014047252	0.581003235473397	0.833601979019079	0.832017531038356	0.821408511952248	0.651704687757665	0.907337835910719	0.816432988937944	0.734535574394838	0.837651681921042	0.809272931498995	0.81083488095128	0.831341124461022	0.623049675338865	0.467251650368459	0.813242584923348	0.663247591105549	0.729257139045777	0.836018769418389	0.529668584289031	0.807250972997348	0.628402997159457	0.805818103849836	0.696376599189866	0.652807874631774	0.743820778461179	0.743716846717681	0.756647595736197	0.752464290415096	0.844644346386138	0.584453203487686	0.7906737171099	0.826712525901735	0.599593738106322	0.596882498875895	0.83654988682418	0.842550958857665	0.57329988178993	0.565400578300037	0.691529298756546	0.569161596682485	0.566299260300707	0.612410335472337	0.805437812313885	0.779572249836222	0.63979487823611	0.681858937182623	0.928654938009387	0.903034561061402
Sample294	0.929711016424871	0.714433562798119	0.792070277114822	0.78415100816185	0.768191169141757	0.522517260534193	0.95713967878062	0.7449412401053	0.855307977595451	0.751223784104484	0.718526056626359	0.664065427982646	0.763459605579937	0.703144736959425	0.633183510064031	0.726671739000496	0.588930931982759	0.538776265608162	0.773237993231911	0.575880768159497	0.662972725177137	0.672153017189603	0.744555364649725	0.509175381443146	0.567921505373828	0.557676899905701	0.571889875158191	0.656452297719503	0.839610473373194	0.911537755759034	0.72554733751491	0.750191236118382	0.672720241640049	0.516873506591761	0.531041050878578	0.774907009744627	0.922046886210868	0.475668353188437	0.558665921627072	0.736763850836475	0.522889107777004	0.671235133270287	0.697641084039472	0.902772245039898	0.616788610805903	0.654190054352848	0.530685691368499	0.962498483212099	0.9526148378552
Sample295	0.964814723996896	0.849455048252333	0.787069165289713	0.768621364964084	0.743401105875779	0.659209124194356	0.971225482392251	0.666776972731585	0.917007888059526	0.653109284440969	0.667681994391711	0.598545166232991	0.715155318207022	0.805143394947416	0.817273540215492	0.682552191177855	0.724838171341154	0.560296280800943	0.716776224435016	0.779331763237786	0.581511946078911	0.737558556816464	0.608661206802171	0.58691391825919	0.639051178324143	0.480224958871045	0.479463169400779	0.702366040221815	0.893893883829097	0.942912753706645	0.844465296833717	0.766558333322836	0.460888472908513	0.69437915646151	0.737345211037209	0.754497321874346	0.957851190560687	0.711992412370425	0.771847403591387	0.835719102355489	0.726321231906568	0.802340002622286	0.856025557968921	0.94802410793209	0.540022359183548	0.781710082415154	0.650413896431961	0.978394502003888	0.972038140652863
Sample296	0.831210435139784	0.619537772456814	0.848680418417613	0.854276640276414	0.849053873069104	0.697223679608921	0.885876852609558	0.854171361267571	0.722360924068207	0.861602758230672	0.840748650261873	0.829136085723442	0.861561854928195	0.670730371058421	0.569973429111258	0.836818354889687	0.71205259760415	0.799079984307401	0.860013661774897	0.631614979762282	0.837093889080805	0.711242220614723	0.854449575025653	0.767716525054543	0.735856034725239	0.808506624990241	0.791232925799504	0.781038371618485	0.729997411183594	0.832506403993114	0.613309308844551	0.808129001529132	0.863299803193402	0.699229152715012	0.671446148329961	0.857306721070629	0.778484037980023	0.646965586451273	0.56757080778247	0.686088866471545	0.667174560778526	0.636733395225698	0.566814687515329	0.760528882463423	0.827779155938062	0.676364297684391	0.71452684550968	0.896714959516228	0.879127211773997
Sample297	0.556314451506673	0.786919237533683	0.969223643647176	0.971838959667568	0.969638533053745	0.939903164751097	0.491135593559295	0.967616076389458	0.89404603879366	0.973429968196702	0.964807987683378	0.96184499929188	0.967275267164932	0.90809972488591	0.839048884443886	0.967664880297589	0.909033755120355	0.949723527681143	0.972892594171015	0.872538805034802	0.960047604615046	0.930507591940468	0.965210754016907	0.956371229153083	0.923796713128278	0.9580415934162	0.950202425328513	0.961336831347549	0.813919721795465	0.57588384200302	0.807543382150331	0.946579343743734	0.964579931231397	0.908466749963749	0.903611903500998	0.971937989392325	0.59801813043939	0.896428235270234	0.900325337447197	0.833948964907636	0.905971842829453	0.900894037484766	0.803334565045066	0.609757637610386	0.950424532972927	0.901372067603296	0.947769323775339	0.598321487355825	0.472596741110461
Sample298	0.52876725003606	0.764722846109536	0.97705040717975	0.978903079137237	0.978431970214325	0.939838901919345	0.493452121348028	0.971437651998299	0.894907376698675	0.979405928486896	0.97170116221572	0.967308639142369	0.973662799497107	0.909547004037805	0.82441998181364	0.97353096811254	0.882213865753636	0.939042808894577	0.977356957630001	0.851108219595786	0.962786774427803	0.926751988732496	0.969955340310181	0.956916634767033	0.914460029578808	0.958355713853933	0.953717394931987	0.969223091465044	0.745033007444867	0.538742489633256	0.782155238113244	0.957881689043799	0.961895370388341	0.885792193581369	0.893872461239315	0.977284401781556	0.596895683030147	0.880191665971247	0.887406971227068	0.819511143951669	0.8810565690843	0.908901362296635	0.804526062973631	0.69436667285805	0.947679405328864	0.902754763207764	0.948216830284919	0.606710180454393	0.479047923838301
Sample299	0.827978422270778	0.78483225091345	0.935065501699896	0.942076880669121	0.933721126910147	0.870131026345914	0.827100442851135	0.943389557149048	0.751190571156395	0.937383293628934	0.939648478821681	0.930219226860099	0.933059496854995	0.817212915080972	0.772496541767369	0.939394224578891	0.892268396614168	0.9326378910057	0.940016470885077	0.837037617916112	0.93354974126396	0.882643038164094	0.942401720850214	0.911683845611013	0.897420847468879	0.930266569559985	0.916693055892428	0.915137626016048	0.833256508394028	0.810387438284302	0.770098926812287	0.905167792283049	0.947797219718142	0.883981721749604	0.87028603924644	0.946337182915947	0.720447731536025	0.864814839162983	0.831577031462231	0.820281834249334	0.872688014908877	0.786515312414654	0.723083754656788	0.553364664239395	0.934396876463057	0.751192926488918	0.900207452701959	0.873935862406374	0.81042160713886
Sample30	0.959774762639612	0.854334920512513	0.693524497495186	0.692396587536111	0.643073719336297	0.569166767055191	0.973554849828079	0.689409173719158	0.872106873393359	0.613830841346356	0.648620212540227	0.577830007981344	0.676175019350802	0.746605386657789	0.805126341401455	0.650433333183782	0.773684405681096	0.717635919412027	0.679446778648449	0.798218759991946	0.666119946125575	0.748362457546729	0.710421309764082	0.557486431169946	0.739642665204566	0.567646756980483	0.644029426650244	0.563804286902048	0.903198355485935	0.946656833004373	0.82831799853782	0.713975688968633	0.697689437785465	0.754755295055789	0.749025271001332	0.676494311707785	0.944439863310576	0.742168547002486	0.666380980867993	0.841235472609743	0.751809376455091	0.719172645547343	0.824709541271776	0.915840459753721	0.725996993511202	0.704937134194151	0.595542359452315	0.977716018317085	0.970664973789733
Sample300	0.915661335835098	0.776898641075997	0.818798164125725	0.826437793787411	0.831009952691986	0.730009451542638	0.929106735482505	0.851397337663791	0.620654972479765	0.839181241616635	0.841478598999222	0.858242698394083	0.842885859643958	0.652363018160059	0.675677204670361	0.844603278875171	0.827693862957936	0.857129328630973	0.844731322425244	0.747071698123809	0.865481026945079	0.684026476229053	0.836732433600466	0.788169483761188	0.775995857405693	0.8362725863614	0.822602429957991	0.762103069114024	0.824182944537257	0.891329428828805	0.702797813963906	0.798098411512739	0.886600751990407	0.783103416043425	0.763058247200277	0.849059207058232	0.820587500290201	0.757573018116814	0.720130320692711	0.821045118169725	0.76241660712703	0.668720498388754	0.685771927856618	0.765575427614265	0.862292225212622	0.68602996730605	0.760155919466986	0.950125438069973	0.922939528850377
Sample301	0.859596649670525	0.668270181708458	0.887319201484028	0.888827071392517	0.887171022051547	0.806665406831868	0.879205762569981	0.888753100030434	0.61258242333531	0.907676949104852	0.885350151950178	0.896952113794965	0.894185985247137	0.685095627887178	0.613014533393838	0.892096462824761	0.805747521742455	0.861032495706729	0.893863249768667	0.703046487202392	0.892509628189284	0.706297040096673	0.873639622030821	0.849139876248291	0.781170021736431	0.863444357053214	0.858038855103724	0.863585973512693	0.703322890685284	0.816622231715128	0.595263319973626	0.866446306232594	0.901457327782881	0.764841038979333	0.761100425022103	0.901171132525406	0.766566911955064	0.744917105194933	0.768130444893985	0.771032185279384	0.738493715677737	0.714712649633602	0.678850385694844	0.775268037624177	0.870684948917538	0.74609273034833	0.830950748837714	0.911236878386881	0.874865420887486
Sample302	0.581017360278918	0.742228417950754	0.954588119708709	0.953735138352474	0.953488823633735	0.910866590500995	0.622119171195083	0.950510472627164	0.871998166528362	0.956539202111957	0.949172122254694	0.9436057235602	0.953438441420755	0.871459873866502	0.792856393955214	0.947175902841466	0.871509211663902	0.927302556868949	0.956858015710801	0.824869183548137	0.940617102929068	0.898686968213013	0.948643082665544	0.935535936261261	0.894584782189538	0.941476400367518	0.929314276542351	0.933800515643027	0.777203636731027	0.628492539845969	0.765949441701751	0.916565415479014	0.951632095466633	0.87247653040619	0.863603074495918	0.954313419301153	0.624463245879737	0.849348519203412	0.851851594769454	0.801180493027876	0.866638449718692	0.869331245215641	0.764366895578438	0.675637384582253	0.932761758020967	0.880615164396538	0.911663218632057	0.681112321852459	0.599034398523555
Sample303	0.877486429701696	0.653768496728513	0.832111458102811	0.83655380133197	0.820934111363206	0.617811233270436	0.929632146896568	0.831194569292297	0.798492262918445	0.820578710557105	0.808972613986628	0.768282804403607	0.817573663522156	0.680387530785554	0.603250990607219	0.811786195901154	0.547070563964834	0.679255596580965	0.827377908052856	0.603099901458253	0.780842657425725	0.72650328942475	0.82949489676974	0.691649799345631	0.687921401929306	0.728251022232986	0.727633030651955	0.744761443533797	0.773171349422736	0.881638459812289	0.682245167244491	0.79554000904687	0.792443973198007	0.599554847031782	0.583079589354123	0.840081032086886	0.862671039289559	0.572574650279422	0.491773635517716	0.574133334243059	0.595208248134965	0.620318219575312	0.632116342773676	0.83167346610117	0.765788767699333	0.574923561791634	0.674657746330807	0.931996167650279	0.925028890144922
Sample304	0.716144258020222	0.846096286842646	0.982862375246764	0.984710854767882	0.983818397802506	0.965768830161091	0.641110057303772	0.978707464905362	0.910103891631851	0.983651442562849	0.978690544075679	0.979483125111409	0.979255425014175	0.946952255203449	0.893978515060958	0.981380547751558	0.936913483059186	0.967273746217167	0.981934581104065	0.909599961828403	0.976244955325764	0.959234044125317	0.978381481995369	0.973013326011121	0.953850257018949	0.976249127318323	0.972472654934326	0.977834258931696	0.802221725076892	0.677576000941797	0.848679465258437	0.970577877341407	0.976920861771401	0.93755318717422	0.941172720167724	0.983590958035441	0.704474944423329	0.930306821938098	0.942126001156495	0.883652761621009	0.941592806789776	0.94189371787749	0.873472896586662	0.732552880610275	0.967696331848975	0.932462181511723	0.971143528895012	0.70931694129213	0.652251427356111
Sample305	0.642225930943677	0.775718713681754	0.942808582672681	0.946359973024289	0.944742380759345	0.897159104976153	0.624754485541354	0.944949887923878	0.854764636632522	0.949932139927239	0.942304495798942	0.938139282763931	0.94153844853454	0.840930017916088	0.783270379408263	0.9386741703315	0.886387479182112	0.925373212228979	0.951263606746174	0.834850970175303	0.934282295601288	0.889589985581013	0.937080858332787	0.924753713641727	0.886922636442938	0.934639784881303	0.915653922634196	0.917998892590791	0.834126434655317	0.670674999923881	0.763220402421816	0.896220881818676	0.947420553280194	0.875064190055567	0.862633261833672	0.948140238006112	0.657007922045207	0.852869962140148	0.845812073654462	0.821024805519478	0.876425915980187	0.843264817223723	0.755552831801357	0.571280687917569	0.92468804406529	0.867176965322063	0.902915250249943	0.713787666990564	0.590034464219061
Sample307	0.87141421491138	0.730759209828134	0.838916473471851	0.846972756991685	0.8406197681498	0.742861708774577	0.918023804187026	0.851610328394255	0.664184366560211	0.862569649844685	0.842274288103959	0.849319604771195	0.8465943362061	0.654705829283493	0.648530178586165	0.844071684789834	0.770818905025158	0.820303150225256	0.845391205370231	0.701205516655483	0.846410624349654	0.692816866563858	0.850162656189935	0.78722724727541	0.756801886191059	0.8290712981678	0.806900173456394	0.799739060566478	0.767646622302171	0.879027716009326	0.670837332060803	0.812331570882383	0.869315129931573	0.740442491215237	0.725783376250926	0.860736801304444	0.820233671742677	0.717513166677975	0.705913705805735	0.772479551656236	0.70483571241895	0.678494158601577	0.645822086720562	0.793305787940022	0.841525902902353	0.669935368181869	0.760041729151532	0.932841432276565	0.914214643596234
Sample308	0.701573314441919	0.75220448332998	0.974968933550399	0.975985442077733	0.974653549324547	0.937364299874072	0.611230553244459	0.967805532004087	0.877693458125857	0.97713421702878	0.968073023336239	0.967271600055034	0.969097026783664	0.902772067760488	0.812792420026274	0.969937379756254	0.893210991935822	0.939470410244308	0.974810659862377	0.840836202926362	0.96191073717943	0.914185032946776	0.962044768536276	0.953592417806988	0.905350377116083	0.954356315234524	0.949102679053747	0.962478086834251	0.712879265421973	0.525515076465337	0.733964906758814	0.950423069926571	0.962300611051669	0.874854871411629	0.894101350473389	0.975375513779626	0.672802035547044	0.875849955952643	0.898085700860509	0.838988013275583	0.883448113941122	0.899188152359978	0.811185502107589	0.708625696159448	0.940685744839996	0.908449955269766	0.948825748348627	0.767622147440639	0.578936838632766
Sample309	0.710118026652472	0.814038158865182	0.977175656795409	0.980419872893312	0.978301206480816	0.956454298075207	0.607237660415259	0.97283924607787	0.873335354153304	0.97749216205667	0.973156095629908	0.972418403489131	0.975487077717706	0.928568840063591	0.862826315577612	0.976826396291679	0.922785759194968	0.957898033701856	0.977339046886389	0.885546765828702	0.970328398034569	0.94114839833606	0.973376012404572	0.964736719644489	0.937690971924123	0.96772875831726	0.962443711144427	0.970674183480179	0.757919756970841	0.597075577758338	0.791105256475682	0.960121333585947	0.970551432961901	0.920594692791111	0.923200904048895	0.979795938831794	0.66456545634159	0.911916403443292	0.923590552246634	0.866514406329616	0.919227757978356	0.921852047434503	0.841355140868138	0.694507079423078	0.958432977083811	0.920071319014179	0.960659284113306	0.728889681470297	0.608928992027364
Sample31	0.702398717374986	0.657257813366338	0.946914296766233	0.951018544182641	0.943862533189428	0.859648487906306	0.769180757462029	0.937119887119349	0.851527364044856	0.943242420697363	0.935891851437213	0.913005423460075	0.941764269089415	0.847942780650235	0.699115959243634	0.938155657019082	0.732164313475781	0.836811040869052	0.939960182031381	0.722904116340723	0.908526118495308	0.845086123019769	0.931072135108663	0.889696707318005	0.801543592558209	0.884483156811817	0.888358986296864	0.913720669752948	0.656461075979476	0.722706398223096	0.726909613793843	0.92343011932933	0.90120104299507	0.728345578218696	0.756172862645218	0.947295044565742	0.712009910347523	0.74590463457859	0.777501046836144	0.659750592158805	0.735098889733336	0.844677371622689	0.687775911822797	0.729204550079164	0.877119855848928	0.803187712519031	0.879638101654895	0.796519188685765	0.75479814641152
Sample310	0.969803005038408	0.892396515475106	0.630789868576533	0.61670629836663	0.600320289898082	0.665206035054019	0.977599954488392	0.554138764434839	0.898560116093478	0.552762114458024	0.517640365715668	0.55486971293714	0.583921263518337	0.794321853663234	0.852263250537508	0.535672484157755	0.821685840095617	0.731366078425777	0.555646789100236	0.828309360061311	0.576263389740852	0.757770541196591	0.588603967975129	0.591235978813354	0.747078628220372	0.564317317193991	0.57424235159193	0.622979873944034	0.926612837342303	0.955286574159445	0.853067223135424	0.698357319470787	0.605803955499496	0.794572380879614	0.796011338396635	0.612126725756977	0.959574629731514	0.768404515641446	0.79049203671953	0.893390580952466	0.81026238547935	0.786734253885153	0.87039218329598	0.939628581235201	0.648949215652727	0.802650083451161	0.654452749550214	0.979819909907558	0.974382534985239
Sample312	0.93084311580258	0.75515004140225	0.773319939530768	0.772673192096142	0.747246742756267	0.568597430271122	0.958319528593947	0.761721118823623	0.815273572058897	0.730866580738815	0.732788886843691	0.710969308670904	0.747197104289178	0.693561629327689	0.681030169127572	0.741436298627041	0.658169328447706	0.644491693604547	0.740405387696284	0.66333807810889	0.707677624392551	0.666980288896844	0.756918580586532	0.605333590005796	0.640229071545495	0.645925915316809	0.656886944016065	0.670686364300686	0.823007200931821	0.91801399189901	0.73067854105558	0.755702660995457	0.715103993197679	0.639114999661185	0.625988623158909	0.771331179214347	0.911878114512645	0.620743067140273	0.579103286349618	0.743637621743984	0.599220996512349	0.641482550249971	0.727062551292763	0.88349765286155	0.705563637693108	0.546259419343352	0.592792344601593	0.958456291068463	0.955690847753002
Sample313	0.831658826063086	0.508065947225445	0.911388331386905	0.909676910066238	0.904373658358255	0.797737485512451	0.85813224557248	0.887410200430281	0.810952620513836	0.912923450899083	0.888365005785616	0.880565264367842	0.903870923507429	0.7556254565154	0.555691535370394	0.894776125056428	0.6770028514621	0.777677724689548	0.906961259652539	0.575295425422468	0.869342697828742	0.744474328804658	0.869737467872622	0.819956824661906	0.71806192200757	0.825092800459477	0.826825412711302	0.871725847205028	0.612561570413091	0.758832543489279	0.574225694015592	0.880617673525561	0.869197663219214	0.645968752282941	0.675301968565105	0.910346076571691	0.81465486110137	0.646000232799839	0.71819985907099	0.666452037641946	0.644609982828493	0.752123414385088	0.674563585545309	0.843272464055344	0.8201096736771	0.775499416882792	0.821224561784055	0.889097395460702	0.857783436306952
Sample314	0.968963944806109	0.866386529648802	0.6431869980895	0.627725435640887	0.584523584408349	0.631174901168469	0.976622011706814	0.604281107994578	0.887717588565876	0.545517672076212	0.544975965100114	0.540641302891659	0.601100674987697	0.775137123211149	0.823532621483809	0.561767503269647	0.78327682435349	0.682055644849513	0.595288958345813	0.801923521225035	0.597813740978047	0.740984458484344	0.582273923462819	0.572155096464391	0.743035131599943	0.522036501740206	0.561334664110813	0.608817699151269	0.908740099669045	0.948757722619108	0.833466179077028	0.675114423434745	0.580421096355838	0.763446189219584	0.758951662752802	0.639936846765724	0.956705275255287	0.731736301030407	0.74082682091464	0.874752710571141	0.767478826217348	0.743803006665375	0.847127044155419	0.9349015832039	0.656996678696981	0.767713059481233	0.604826191761527	0.981175423605154	0.974320540244703
Sample315	0.640285662737387	0.696757855304452	0.967312217904681	0.967939769811164	0.966580624051787	0.921732714354389	0.579955502432918	0.959177040632286	0.876825613548848	0.970603134153879	0.959157013948533	0.955869586834073	0.963126838628911	0.884129197857006	0.774577212689338	0.961206234262609	0.868253137687723	0.927903383992364	0.968394432799031	0.82162836208141	0.952575226373431	0.905305048180224	0.955212851502603	0.941310981160414	0.894815815979313	0.942773077745756	0.938979959048274	0.953415301967149	0.707980665009109	0.508659032246436	0.711392984828152	0.942894261295398	0.952370709359979	0.868472038019009	0.873527798558319	0.966422616991209	0.63589532632133	0.85295916320126	0.866191202461395	0.793474342177875	0.866329276989062	0.874598190930748	0.777909817925968	0.688685199989889	0.93394290666679	0.888013119744535	0.934125722924492	0.705005349257365	0.548793312078123
Sample316	0.758292115982405	0.457724145596243	0.908017242540517	0.906095703709284	0.899486790320474	0.764943580520172	0.830220286929317	0.890698769557241	0.822963359322616	0.908353232522346	0.880045149517363	0.860890977733214	0.895945237586716	0.764220184490559	0.505079028843116	0.88400377459227	0.647887149893223	0.772702540815244	0.901174324378339	0.552243063107103	0.84665175319211	0.776603640517491	0.885921665288117	0.81171692455914	0.725045949031133	0.827073981271942	0.807788416584592	0.85968095184187	0.674947193402421	0.760210002779593	0.599100730906868	0.867429289571968	0.862035443297472	0.653354291553722	0.631434942529091	0.900157480541576	0.76429726270486	0.60444470993489	0.650218405593316	0.584163309708552	0.631102559707935	0.740635728241873	0.561752267016661	0.796897950441844	0.808952251648786	0.742202168146283	0.790119045574067	0.839826332271165	0.821379708061644
Sample317	0.827067605584851	0.927041528029784	0.985172134961693	0.984723645861371	0.985801673730026	0.969514729806883	0.794714067470811	0.98316387840231	0.940245286648678	0.984034848939402	0.983399150375744	0.98215988062016	0.981735226454128	0.95260247973795	0.933962262875629	0.983536421165836	0.966361894430827	0.979156416791321	0.986110417197402	0.946984189426732	0.981266130532227	0.967043771059757	0.981006067317207	0.979445093113869	0.966118556451012	0.981547196031512	0.976296623085608	0.979332685365578	0.928691993657167	0.848470230334233	0.925805551236995	0.971637098354962	0.984243772159475	0.960873669293549	0.959646191270371	0.985407743199665	0.839276571287331	0.958799114916589	0.955925135993918	0.938397176962359	0.963024127668565	0.950487545632629	0.915630808729174	0.779143912836165	0.978146094057774	0.93674531607311	0.975332650072523	0.836978688362986	0.799443714511897
Sample318	0.833843822580466	0.647769659536586	0.821287956649558	0.811989924843384	0.809168501988078	0.608457806935567	0.864022322516741	0.804747481602322	0.777928641225991	0.814188288261938	0.766279925008221	0.751674999352731	0.814572416710878	0.687293643992471	0.573678356021361	0.764847018036253	0.685422235823689	0.715243092105314	0.819708935091655	0.602981737422176	0.767751490907765	0.695617455733092	0.807274315854314	0.664308824270403	0.654479743284206	0.715241796357185	0.685920903273542	0.7113644808491	0.766120660288923	0.819982569555553	0.643676001845287	0.767778902197183	0.794054859004971	0.612109317852455	0.596212879807651	0.80295700963415	0.779354694725789	0.567047446889174	0.587769889270474	0.704350015702974	0.622581408940677	0.668625737368342	0.555956509674553	0.750073695132036	0.742188328313004	0.686172747361416	0.617439099716696	0.888524980515631	0.851919390872028
Sample319	0.973872212379453	0.916664615359534	0.549739075254788	0.535637281777603	0.560414259660653	0.769639792215366	0.980022595698508	0.621725880061916	0.88766807011343	0.644129351720086	0.615599612041242	0.733165978108693	0.623365385017811	0.810312121581865	0.884631946879208	0.629273579240094	0.883813669938552	0.840390973938329	0.586463242695867	0.884368624237093	0.752175004167581	0.7802751131074	0.642747608519864	0.738311402715886	0.841224770370902	0.734932532906486	0.76005446711183	0.696903550526903	0.935425730895552	0.959301936797582	0.882201755248881	0.74456466111163	0.781515819333891	0.867580077187381	0.869399000602425	0.577152617636466	0.95589615461019	0.850893112297283	0.846004389719805	0.917257768048261	0.867397622097623	0.812407145158725	0.907060550197786	0.941638833692896	0.807185111176364	0.845853509979407	0.779175528458953	0.981303618081504	0.979464828918906
Sample32	0.836753206334586	0.595145036604256	0.908286020622801	0.909023820100972	0.905550243532485	0.761373154618039	0.87765020641126	0.891377055558695	0.79646273440426	0.903785874333114	0.889138327469851	0.87592002479839	0.899701524687932	0.739736242176359	0.511980520752364	0.892982683575244	0.706857917618467	0.779182564746123	0.90627199089635	0.576166395079704	0.860557074119405	0.740050722954806	0.884869299234076	0.800342081485981	0.659095678279929	0.822006190194686	0.805384040747418	0.851562543582434	0.725256008788058	0.820415441600792	0.660354295208332	0.873294284745761	0.867176037617538	0.62941392199357	0.622447369863112	0.909512027700811	0.809265783379073	0.653660492379769	0.682419753162406	0.647871765587731	0.603458356103595	0.758001314918812	0.570852054420398	0.798424783152954	0.813398376600853	0.726880829345575	0.791186824171873	0.89979693694692	0.86917433453137
Sample320	0.962653137855326	0.889479888618899	0.664010015008197	0.662804278379212	0.61726021652226	0.673036153298834	0.970838028544511	0.647074421239074	0.897756791196288	0.503952464469137	0.603604275515334	0.571855735798545	0.642485224779911	0.811153986517226	0.851928937943872	0.610934846708345	0.827389613337572	0.758114452080196	0.587548266291266	0.839456408953028	0.636465693168774	0.783198091543559	0.671516187641407	0.640177014889034	0.78400547679796	0.60419466872455	0.637496243686093	0.617315593514429	0.914700813632832	0.947813978775505	0.865498544000621	0.728401747269511	0.652479990214112	0.811449454925568	0.80805620003393	0.665124154373126	0.947953215316041	0.792302979934014	0.772364045579054	0.888339308877646	0.812108110635638	0.789678359775511	0.873651485642691	0.933492437443793	0.719418402176097	0.788645201539687	0.670098494119403	0.974207638534102	0.969363886727683
Sample322	0.972791292977185	0.906598872160012	0.409836442078601	0.344685702144858	0.413278628877539	0.742717154792176	0.977373892790638	0.541019171692979	0.863105635055442	0.624575476948335	0.544247380257506	0.712120934665742	0.555479706015251	0.754559906431823	0.867336122140833	0.537139868518028	0.873664787426077	0.831848486335913	0.490481005610251	0.868191547597992	0.731159159952154	0.743577718606604	0.583792011735941	0.702230151343783	0.819238152956523	0.715846624785966	0.73483808669947	0.661436120526658	0.934762483724306	0.955418021291161	0.85313188944455	0.656664730938151	0.777475267786002	0.850661558420394	0.848308125022936	0.48675464545708	0.952936844703097	0.822718324290896	0.809331779938085	0.91547843251162	0.856045528450368	0.754329978668731	0.889705441920859	0.932394149383814	0.796154914192487	0.829144507297935	0.728260041504314	0.982563697418311	0.974797334165105
Sample323	0.63259085928528	0.827781301985989	0.983083280999738	0.983162778228579	0.982250214732021	0.96289412944605	0.429375713334154	0.978597741288484	0.896991918443438	0.984851886462779	0.979051782178895	0.980623870345044	0.979022640837701	0.937422875266453	0.874684155069335	0.981440380105626	0.934029781453756	0.965294514465669	0.982666332469921	0.907312543478537	0.976465910357579	0.950783151077212	0.977062089335164	0.972282985012542	0.947041895161811	0.975952575395114	0.969836440706965	0.978474611151787	0.814343831014522	0.520604304227918	0.822538961550038	0.965696032248024	0.977754859900585	0.934111614000181	0.936912403511368	0.982983495737385	0.620676842056979	0.926013376912957	0.93358398667497	0.88046964383296	0.93434995080932	0.929536499915704	0.853463648196989	0.662953358459418	0.966018721100128	0.932010289101802	0.968706689868649	0.648746006907933	0.425608553594276
Sample325	0.96550795920922	0.882029598865083	0.577609848951105	0.546148160877049	0.59383521613431	0.744484868286811	0.971033540052699	0.545770036748864	0.863058875843917	0.678768068986102	0.568370305146654	0.704539727194862	0.589584389235848	0.729033682605642	0.840298950383578	0.582972951451721	0.843707203083552	0.7920973298255	0.59322023677865	0.842912703157893	0.678361306675759	0.681406418551945	0.450131487975224	0.690710397662681	0.776908802359199	0.679057421832348	0.688056232613207	0.69727670036068	0.911594280722093	0.943136909454839	0.829808767794113	0.642868274303991	0.724897503075026	0.820487679250316	0.830467234469286	0.600250602966315	0.94651355448819	0.799854431661585	0.810816189113559	0.892794362234241	0.822862974512039	0.751595892222683	0.885612791464721	0.929353340150039	0.745133080930936	0.822139914718831	0.732067502468957	0.978181376108485	0.968538994159421
Sample326	0.96876918046197	0.888738267418879	0.592442104943124	0.580989882890777	0.570449730890784	0.730623856108322	0.973279217987861	0.579147870725615	0.877847316519682	0.615472178734492	0.576877642460619	0.671378533753347	0.571497183602624	0.777685533630286	0.850395995911666	0.599862147660955	0.844666489587349	0.782643932505327	0.532476178694496	0.845461640827451	0.67495020323501	0.729987406760339	0.568208095456603	0.677840642502509	0.784527158226512	0.665379088375199	0.676087779298881	0.683820640878658	0.913723007256462	0.949600130980018	0.850121659224083	0.707468128339328	0.695613253484719	0.824298217441828	0.828723373052826	0.638924813193852	0.950749717530769	0.801868160844537	0.814675170700485	0.895055945818071	0.821039701089955	0.782133237097976	0.882057391885294	0.933154844103881	0.739511160823956	0.803418754874359	0.721245868550996	0.979354252967802	0.972898565661407
Sample327	0.861147591492849	0.603519339837064	0.864141420531575	0.865130418224741	0.856969278562569	0.670222597890209	0.902011562324747	0.849435533766272	0.760268305235848	0.86228131992115	0.837583858756146	0.821253121296828	0.860408025132384	0.676360485626099	0.507554963435854	0.837573917436804	0.66873760179388	0.750127801331725	0.861927224280607	0.560291939259982	0.823390319378471	0.68632474440396	0.846908678830894	0.73981254282092	0.678545082505979	0.773838539834926	0.768507104006068	0.783070345601051	0.724131024132548	0.84428863416043	0.624534155101915	0.822502366214863	0.837012058485345	0.610418127704952	0.596867325778544	0.862106709813641	0.813886028893334	0.590059063220628	0.556929778675269	0.660967384753641	0.574364305884167	0.657541922755458	0.576389071552247	0.78863115584166	0.794066654943888	0.646491553925639	0.704898373659989	0.918399191254821	0.89391204263936
Sample328	0.967042156845855	0.90040152629082	0.541600562955627	0.517345300026807	0.572128578665887	0.737204563241668	0.972948767230527	0.536005488293572	0.859522689039353	0.646568818199812	0.551370351197625	0.699173959222728	0.570277289545065	0.73335016841619	0.856060082493417	0.559017904035828	0.856483499077136	0.802174870768704	0.587106301456079	0.852139748297492	0.674255085362049	0.699691157484846	0.416804481519656	0.681917335169202	0.776373713481739	0.680447559655476	0.682017196110881	0.662735420246715	0.925845328058303	0.95104233279953	0.844216771826422	0.632515253855055	0.718435434980256	0.83128833379215	0.833906763435852	0.561083331368417	0.947392296798848	0.80440251504141	0.813537011127093	0.906414673203208	0.841016755938021	0.760665925870651	0.889247099103957	0.930927996314479	0.732787906168329	0.830540392228635	0.720876196685233	0.9782006875433	0.969964217781368
Sample329	0.941028393247752	0.756735121894599	0.768456423845223	0.765833553799535	0.751062068201922	0.554715329708755	0.959054801026563	0.741275206549469	0.847439450459931	0.721113104317607	0.708117030858805	0.66107980893314	0.7185440524976	0.703682232796632	0.659265568139348	0.713339965704754	0.645570481757553	0.570629235601779	0.760881858885888	0.605165131622605	0.660487562165805	0.683229390468329	0.715253924305007	0.558810012066194	0.59879694567994	0.582864612826352	0.573602298081462	0.635541159385513	0.853540379834336	0.918228366609138	0.73118531558912	0.701904407118204	0.679826553417946	0.568931091593015	0.527003036942676	0.763290529403089	0.920528366319923	0.525803936543031	0.624870157195727	0.77836140156341	0.594522730264053	0.681321275305459	0.681664800378126	0.896926828525371	0.611092314647263	0.685419542792785	0.547382355240113	0.965567026103028	0.954116493988795
Sample33	0.6882290198814	0.620900827626448	0.919524359123573	0.917630211914315	0.919693549137952	0.829539698880704	0.737190686243904	0.915337356630644	0.824686954639875	0.928688698693813	0.908915291285054	0.899240074363627	0.917585479884014	0.78375132623375	0.644807744051115	0.906932731092093	0.781225771944963	0.861876669293472	0.918391196210717	0.696303334740009	0.890190941737185	0.821114057508759	0.915537965069847	0.876374829182131	0.805114776613979	0.891095021030187	0.863757374981419	0.888235090877181	0.711555325100148	0.677437314438323	0.63930640287027	0.855681084765866	0.91190985009702	0.765324879579296	0.744654724741758	0.917414324170243	0.69412469616396	0.73624416019246	0.74550752410019	0.720741676955201	0.758455810753568	0.773866732185046	0.619247321516275	0.696369007055996	0.86769303950462	0.799385585551937	0.835759896065381	0.802518529064941	0.706135160551179
Sample330	0.800131491120058	0.621488620790777	0.851788945283066	0.855656728248805	0.833367000042088	0.696511561484867	0.858846112570529	0.840345319136409	0.781210910133668	0.838732158184703	0.822380370106945	0.783927909633275	0.832891032392342	0.712962142053224	0.615133539507702	0.823931362224109	0.673651786258528	0.755236037644771	0.841888273979499	0.656892892845785	0.787518357417051	0.760587696871672	0.839903418300735	0.746822551477266	0.755853966524952	0.758251725016866	0.766121794338561	0.78445446866667	0.747942006683672	0.81119096997255	0.641170104453442	0.806728103812396	0.81655594386615	0.709520944924953	0.695275647507686	0.847909505108669	0.765976118866969	0.666514697912549	0.60018242371179	0.626847057296719	0.690277524898639	0.645312212366167	0.612309819345974	0.708617016959121	0.793851246519033	0.640028545860598	0.735065798146977	0.870408137266234	0.84996017500179
Sample335	0.941151474921508	0.819696958262796	0.711812891214146	0.678683124116946	0.698242279212603	0.687180518252791	0.949138365243274	0.625151282333546	0.852714271238721	0.733731404664886	0.644854396942111	0.706780561152051	0.639865786502803	0.660741231865749	0.766832307911884	0.639631640361665	0.773076415984652	0.729088543005847	0.693581198704374	0.758617688591585	0.641934332106121	0.646002086699776	0.60155747479962	0.649951736732965	0.68607364599153	0.658654607054773	0.635981486904965	0.700556680388347	0.883421654419539	0.91174081698917	0.740938235279572	0.575352556755747	0.706068942909643	0.741722128207489	0.755628737742522	0.673318913469998	0.920246579442473	0.706231979660165	0.735074576161264	0.838848302739891	0.766786822606386	0.656641313437756	0.820797352863309	0.889401309432891	0.639748820201352	0.775155873683542	0.677845363627423	0.966915200486571	0.945184767738116
Sample336	0.778537508986283	0.474515422037594	0.927228384111138	0.930258023037968	0.918452082464028	0.788962490374644	0.85813331944709	0.912387506595539	0.827896663975991	0.920006117640327	0.906410120505439	0.871478645190426	0.918202123317123	0.780395912491647	0.536074128368012	0.912008562753846	0.614461057317825	0.765683070527194	0.914620077017785	0.555494586587598	0.858079549802968	0.796960393926502	0.908290941835299	0.829343121555464	0.721139703850033	0.833068763929463	0.829229030267874	0.880831501599687	0.632505409490339	0.78962404321689	0.649839147258502	0.895322946257075	0.865763467911035	0.61922816593332	0.610083199176953	0.926956237047976	0.791923342832454	0.612780568276336	0.664698419290856	0.565844234617731	0.589402991653297	0.783384098670878	0.566469358584897	0.806506598498178	0.823676204423296	0.723083728689999	0.815368314874425	0.864244110734515	0.849221011911966
Sample337	0.828837802277729	0.610661710473305	0.909353710974332	0.911214065366475	0.903792647168255	0.817525878421657	0.843532803468516	0.906111371721265	0.737797271186098	0.91060190551024	0.900555611288495	0.9025738087051	0.909968257009654	0.780923851263246	0.642968929028643	0.905801612933974	0.781315372061251	0.859358049847243	0.907051368677474	0.678064647149935	0.896213428889703	0.802189858244017	0.905129909277993	0.863666674005634	0.808691905297298	0.875219847789086	0.86833186406628	0.87783912305292	0.611345648143273	0.765240623132861	0.61427252781249	0.885288247796571	0.905050109758218	0.783377601056391	0.767411419739539	0.9138759254554	0.756046068797404	0.748842322719995	0.763520676342873	0.726908290140311	0.745166987868697	0.734651249678582	0.684713215199177	0.760821947436756	0.873955543415513	0.741600185351012	0.845398286555581	0.87282655742577	0.845426518509003
Sample338	0.970275530099923	0.908049780817387	0.43269681556006	0.406058880481837	0.461462901731623	0.738450273749438	0.976186211560722	0.588327330825875	0.849698481613415	0.596149167914634	0.564778252835382	0.723152768375877	0.577559585362422	0.75539523333532	0.86260387560863	0.552816860845964	0.88099292997783	0.845696945910958	0.488014999340163	0.863232334722135	0.749413424523827	0.753594451536107	0.626290125084823	0.712075422160767	0.824954746351701	0.738266385145821	0.75227909746074	0.631015495267646	0.933556115465556	0.958395897924259	0.851824019438517	0.667161501047623	0.801583570330528	0.857957873128318	0.842489707652471	0.507889818395886	0.946389132641252	0.821719135676608	0.795248253371069	0.919772427424139	0.858324281406716	0.755982708552577	0.879182947717969	0.920697320171429	0.818199053575659	0.820110870430034	0.719233565687873	0.981453935956496	0.972171121994702
Sample339	0.958985699015117	0.889474718726327	0.63254068177986	0.629573892593464	0.590470211903983	0.680713596148676	0.968889620375445	0.582177447705505	0.890902905908329	0.524978079468624	0.540434376891093	0.547740680307693	0.624719729631441	0.797908729760466	0.853611578105067	0.55206761357654	0.827673332262018	0.760416578588614	0.565570817156692	0.840721452605476	0.63665576437596	0.772208147416331	0.641604348579207	0.613893311438543	0.779400443306134	0.595338896097876	0.623809999089004	0.603047163584641	0.916443666333584	0.946635186752788	0.855867192463397	0.732944726749881	0.649405748891923	0.810242237473648	0.816410010618167	0.606323599880398	0.950318219565819	0.794094165416999	0.772079424642513	0.888505285583732	0.817587137611807	0.787505833906084	0.870886040695199	0.931870936246921	0.715443373642662	0.795137530489692	0.674276044671044	0.974089993560513	0.967835062612856
Sample34	0.875156375573006	0.662366732546905	0.819007528294228	0.821584601318555	0.812297010185015	0.616106610533545	0.91149923659551	0.809893538732199	0.779230497385659	0.78949144458432	0.7920505531749	0.767636981651596	0.802712109538977	0.697396190095965	0.598547042283019	0.794326017442156	0.652566115206832	0.686533553010407	0.813253719058401	0.593607472721797	0.756019442981263	0.709903075836558	0.79991668381918	0.675211418799995	0.652850722470044	0.71474831248454	0.696907007329126	0.712252388506828	0.716560080518515	0.859288356280338	0.665717044500468	0.78444530509429	0.768130097322191	0.596152903558576	0.585960801379763	0.820489676846899	0.83700531081683	0.567450847982773	0.570289727282216	0.692614552519307	0.596353374728199	0.665069920443497	0.627891152960798	0.828285151813528	0.738851605147157	0.624268402255901	0.643770601939175	0.924011291106265	0.908606949943144
Sample340	0.969285644164408	0.892961948691454	0.532916774529472	0.509777572192772	0.5226295156077	0.677593118103185	0.979365390397136	0.621582679040069	0.817332631136382	0.591105562710921	0.598389586472058	0.694357830014183	0.603605449695857	0.700838716904845	0.830447725091354	0.591014401126167	0.85538129594447	0.820881004794709	0.551147830136687	0.83496641460597	0.728580468662408	0.700520649459063	0.668005005016499	0.65346988223107	0.788987610603734	0.705473728629033	0.722117616957689	0.550820577888288	0.926346056388444	0.958531749476085	0.823404135674036	0.651413525541136	0.782627625264094	0.822602464659501	0.811408120891249	0.572736908440799	0.941147088554572	0.78264923932911	0.7446311898649	0.901841706536949	0.822350695440629	0.703795763453404	0.854551046501419	0.907813594871845	0.795978262829134	0.766065038927394	0.652823536684245	0.980769104226695	0.975679557120587
Sample341	0.89111783153626	0.633831722790335	0.837014979385796	0.831952953058713	0.823271967765706	0.592188914715369	0.930808278821065	0.82138908447216	0.806855712839651	0.838051822145747	0.782935698257744	0.748832629283091	0.833438509902409	0.691569942963263	0.538468192425742	0.78670513223659	0.626099651482956	0.684661331944104	0.826948319925073	0.512986511951702	0.758955261132321	0.668258558809551	0.82609043903945	0.674307923420793	0.621646472174933	0.713996341966331	0.693930228492348	0.744511981488663	0.779864542466169	0.876098995447445	0.654496280902993	0.792501427231325	0.791496288694048	0.556227098013684	0.517173185190276	0.826630999217761	0.869663830288295	0.489765095152881	0.555596904283756	0.707599262596974	0.535785136334109	0.665470847731948	0.581190404144142	0.860520845961932	0.711687704940065	0.668554903720187	0.613519345620013	0.940049176954574	0.923277689561872
Sample342	0.956779522009371	0.891464108853902	0.603193928990402	0.583850649227986	0.544499510940262	0.715382739760626	0.964178265966438	0.548264345585116	0.889101408021755	0.589025797981227	0.555438362158623	0.625050804862172	0.595511910063556	0.79778987041404	0.860684524785409	0.556657951118603	0.837672241873639	0.775438478906942	0.427764260979217	0.842453714933331	0.636226370133998	0.755849463349323	0.608547784841049	0.659433760277487	0.78026260950709	0.642884044917688	0.658527907238217	0.668929599746795	0.914786903294449	0.942063105078783	0.852995532388395	0.720437518205149	0.680694405157476	0.816958053047262	0.823330375517065	0.601200243028287	0.943511553351393	0.802923892123137	0.802250307871199	0.890713763271318	0.821417367280428	0.793245022844981	0.876957866352131	0.92827340438654	0.725153889984716	0.801963674798082	0.705789740161324	0.970014032013514	0.963086863255172
Sample343	0.898751543403648	0.690982368185051	0.846456491163112	0.840876275895473	0.834021637443887	0.622307212939359	0.93762485188755	0.805999543622793	0.85056322716052	0.811791860614848	0.793592586468352	0.747081844254635	0.826274621993996	0.732263868048397	0.621909849211347	0.797360138794823	0.569832579308604	0.545010895756657	0.824263384635689	0.570696541140756	0.729586195987534	0.673289410390652	0.789158934835814	0.654027380208022	0.474683409950536	0.646583337069884	0.639787329355543	0.747071045136476	0.782919618398433	0.889259070530549	0.721202513479129	0.813092851333393	0.70292966521962	0.470227631683121	0.492820191774647	0.838894244158004	0.894240247368209	0.539329934262118	0.621466077423338	0.690751938442764	0.453866651433902	0.738489794238696	0.669798945929531	0.888252942321017	0.651290561253932	0.676366632747931	0.633559275933808	0.942800781995759	0.93382601819191
Sample345	0.970716003255053	0.912947561594733	0.481865396618654	0.470638594262856	0.50271342453974	0.751977377557501	0.976003794194611	0.604486596766261	0.867504633664104	0.610607144775331	0.576949145841495	0.721851595071575	0.575506672962844	0.772748991588784	0.86986300204372	0.597074737701244	0.879908797335332	0.836986206399697	0.546927920341968	0.870447601279317	0.747096650756749	0.762208238638915	0.611255412436149	0.714434826230378	0.826148214301176	0.724643342111209	0.745815964015141	0.648712794235029	0.933336499308874	0.956697597927007	0.862959540669432	0.69166807218715	0.774955750846961	0.85937441918366	0.84985801869392	0.558158830395173	0.950036972706558	0.831037887883391	0.819267424711083	0.919675250291942	0.859013758308729	0.780029547009997	0.892666603684796	0.931450603851286	0.807768245171923	0.828693417839955	0.742191333814144	0.979553714581146	0.972173687460213
Sample346	0.963601190078633	0.889277242134476	0.581354010934848	0.538858501701765	0.573396491721775	0.701099621502104	0.967171893741825	0.57340977060564	0.861509039380988	0.629852423380296	0.559631916588267	0.688034546366834	0.636695369816758	0.746291175876438	0.841665485909892	0.5581412286614	0.849214264477346	0.798356328086172	0.56519169917615	0.843069423964714	0.714153741785169	0.673810608763314	0.612690245520986	0.667706000514132	0.771204929332088	0.673953003147698	0.692304092759022	0.630777294405954	0.915485621227769	0.94531608482571	0.838822418938705	0.700342264612128	0.747295401556886	0.819879768590151	0.822003253958732	0.574767797952714	0.940258150837499	0.794515405424014	0.784398021646423	0.896207542166858	0.820859977973846	0.749101834965946	0.87480522444181	0.924746917943395	0.772787814030865	0.799651636202464	0.681923227588846	0.971842815003289	0.96550631148364
Sample347	0.862204565584298	0.588371728058354	0.855078414845895	0.854873216824569	0.839486242499386	0.644683280220292	0.915381670051387	0.837135305347446	0.80212699499686	0.844050771787865	0.824402707112556	0.794825447398163	0.841387070662697	0.700272911988701	0.550336518759727	0.829445415055713	0.567029833814438	0.692380886873356	0.838944613361027	0.561708707002803	0.792232456515118	0.714247912134159	0.834610338320046	0.712521832514758	0.689686159853019	0.735453382078144	0.746008794731783	0.777942962757196	0.742268117979226	0.858290545306772	0.647823240117731	0.82314616857838	0.803919170189262	0.598062692619629	0.592940751682689	0.853797561564557	0.849582925694178	0.567580046842423	0.500794342149886	0.584748805957027	0.564903868026037	0.62278129475727	0.629629090213411	0.833294000255981	0.773978659237491	0.588538780554485	0.698850661982967	0.917973555132033	0.912296602402292
Sample348	0.96256476233269	0.851577266532226	0.696031142161883	0.680318143117381	0.65588620044843	0.569475643877937	0.974737920022729	0.602724037718752	0.896997192255195	0.622434926562548	0.540423761047507	0.472176960549601	0.683522641154921	0.77226147436281	0.806978806077329	0.55046634701344	0.751859330529441	0.641133752839392	0.661949170620046	0.774968615799583	0.553271814989045	0.728082277144599	0.638391983268178	0.46531287167506	0.696491166016909	0.419687169955319	0.491996854151026	0.577972336778163	0.905022311984985	0.946439761505572	0.825958161814927	0.706595342459508	0.555817762978957	0.716340859752688	0.724846759346963	0.645410145026995	0.951915249367072	0.692132476617688	0.707342269392185	0.85767154350453	0.734556395186051	0.752651510305882	0.82759545992068	0.935165042623212	0.57955376796613	0.770064759732456	0.540036133296497	0.978371714152466	0.97244792873966
Sample349	0.71393830484422	0.772745055143587	0.921488340605379	0.919640085528392	0.916824598439146	0.855853728719357	0.714435443119793	0.903747162083872	0.874055891397479	0.920623571730525	0.905208880694376	0.902299636164763	0.902820994146154	0.83062228926475	0.788706819402966	0.90307533979862	0.846383737147379	0.887153355813246	0.915047538178424	0.819569610553789	0.884993987810253	0.856643632801839	0.910781914530151	0.885384329462962	0.861907775874532	0.888270830646486	0.877640794210199	0.899675781356555	0.828716645061862	0.73422560661391	0.764242523522933	0.869087316713326	0.90638499596248	0.854426076607734	0.853267330671798	0.912850203350134	0.723882577135441	0.832365812367014	0.820585551513457	0.785108744427848	0.858181106908113	0.797590196772977	0.787161571243005	0.645784714673594	0.880512890294973	0.827571499364153	0.873812354070251	0.764249863575282	0.70189301804306
Sample35	0.840797667605462	0.581668430727729	0.901473272062087	0.903923670251719	0.897596931924637	0.777439192027572	0.883807133076581	0.892502438921842	0.724767081576122	0.905664889691383	0.892043698442252	0.883345127429306	0.898470808998261	0.698327818579292	0.499374474772728	0.896134578129795	0.72547562806229	0.804353279445947	0.900584768341243	0.599400899626177	0.877717345781006	0.73103979270448	0.881318240463462	0.823161900694118	0.706554919504541	0.844794699049021	0.828085901111691	0.860106672738979	0.689427434080571	0.826628348010873	0.619642528286995	0.876521825204925	0.881341488073067	0.665152922817492	0.651501002838706	0.906530116619155	0.796553708038594	0.661721990901818	0.703871820691364	0.667153115237973	0.641699011426179	0.736132963550032	0.554092405243506	0.785586644198799	0.842048267944316	0.703289925527947	0.806806763545786	0.910095430599851	0.875431661035323
Sample350	0.96880349641877	0.895873560164482	0.599448773839703	0.583548046496797	0.56165204975183	0.67639604045996	0.977288010456865	0.516228042037918	0.895643651609141	0.509142700776569	0.456970675873762	0.541152827941287	0.610181031332458	0.797396475243845	0.860792961594958	0.469450093078909	0.831541730551824	0.752848046631242	0.50417277973805	0.844162287446734	0.600499324859495	0.756992490579563	0.58248019493264	0.610460091332454	0.763176068826114	0.572068276591235	0.597154507960211	0.616074278343474	0.924646579093763	0.955447771789175	0.860457439584046	0.713324728520682	0.626415814798145	0.807410341109515	0.814303244247098	0.561974514407392	0.957244620305173	0.787817866025489	0.794418960238212	0.898148929325472	0.816074808533907	0.793862610694666	0.880011607161187	0.937958803180074	0.690851115441726	0.810737470464417	0.660999899090174	0.981954957411809	0.975476689732416
Sample351	0.781367941639857	0.608445464346539	0.930712032237739	0.934789513916412	0.929708463338831	0.85885648822216	0.807577161365782	0.924560054426798	0.738237990369059	0.943006658626749	0.924209106925307	0.920613655771079	0.933647281365915	0.78254186708762	0.647291413812838	0.928391627724279	0.795066309157462	0.870882326201561	0.933785353344144	0.721984537107197	0.91524837801049	0.804115976777469	0.910422138455232	0.88706862390996	0.816102954533094	0.896440393059791	0.890799084878718	0.908150877175182	0.58549107479872	0.724252575562692	0.596761961608256	0.911155246914733	0.917023430933661	0.778007188710193	0.786205781028939	0.935897400472056	0.716095062933864	0.770153319132189	0.792829371435618	0.729222695421385	0.757069422005112	0.795116937207878	0.663280058817168	0.764718201664957	0.884118684991786	0.80386691511157	0.876722401111187	0.855517422464967	0.803407468671489
Sample352	0.670111980164122	0.604491670795812	0.921343027348889	0.924741698355185	0.922316310160712	0.843728450488099	0.639013566795743	0.909778980701935	0.830152093389998	0.929796266560726	0.909542654409129	0.906722676650569	0.917202748271989	0.782824900291585	0.656410765196776	0.907260013503835	0.788663842582965	0.865908251187771	0.925564876855148	0.71209141593557	0.893028616691556	0.810911737860789	0.902855367012155	0.872716012440996	0.804244035236856	0.883919606019285	0.867024342597862	0.894074629797436	0.699522177866704	0.511611188121109	0.596798336116305	0.872379610141827	0.906386355429555	0.778369678358333	0.777226928957292	0.922889434152301	0.673308428646114	0.759332529637541	0.768528237389955	0.726621728299714	0.774553407585609	0.770000245835161	0.692297582829297	0.686683293522787	0.864820847965259	0.820412492616241	0.855875430976643	0.768095202098199	0.61330174345123
Sample353	0.803317891412235	0.530130506846206	0.928058863473183	0.92724804033469	0.917582436414551	0.79812062532592	0.888213850869889	0.913085316749088	0.841550740514168	0.92201539763781	0.903696220086912	0.874942835044836	0.917207294675734	0.799154933598545	0.572072557577385	0.908169306657667	0.596570357738386	0.738547911593053	0.916151991732377	0.56235843322848	0.85729890859943	0.808631366994503	0.908022501775391	0.831669359502237	0.717949591385296	0.83523471060623	0.823550403431826	0.882229974385422	0.669998411371043	0.82654341921258	0.68271519365366	0.896271895202272	0.859667117525714	0.611485917377217	0.59239058737688	0.923470366538704	0.828477488044976	0.622160252655645	0.686061470529325	0.592852246213578	0.583354479027182	0.800390226462634	0.598030704840234	0.841201983717755	0.816991673640575	0.740994646266166	0.817139978674367	0.884613332842639	0.877779674371553
Sample354	0.814173492016651	0.611039112625806	0.856494838842558	0.84699938842356	0.84067212295936	0.677919488690951	0.853400622090093	0.799195138734137	0.850693630750928	0.823636407133304	0.789338297126574	0.759703085914516	0.820333840057002	0.709753277075711	0.580218046987989	0.79126075072861	0.606667610657118	0.622561508240949	0.835904023389396	0.567512330318448	0.712269218188776	0.708198840247677	0.777110042577269	0.690742424214164	0.591377226674154	0.679393600022372	0.655806703295413	0.774683827392835	0.783269671943017	0.79448657427135	0.642265145216326	0.77714865636824	0.720326862694607	0.553526893367673	0.586253668128296	0.833920912463162	0.825571394683352	0.556773801272638	0.645557831471188	0.667298999515956	0.606762623230429	0.702520335457521	0.646586571233687	0.809121419346788	0.608857830721035	0.732443629439999	0.687108009453978	0.881924337879143	0.835332822149749
Sample356	0.87120114672625	0.595108531204101	0.867814496224128	0.862344583120165	0.846310294693618	0.653376494617021	0.924772891804465	0.850090013040171	0.836322076661692	0.844685641374259	0.824116848386484	0.755828041671732	0.84493014916364	0.739823105211627	0.556200913180005	0.818019527219201	0.508833409916338	0.613697823620199	0.851348716189074	0.53159968518453	0.772983915188676	0.752680175582773	0.84753978168424	0.720949651704824	0.649725976748533	0.729836732992062	0.711794236272515	0.786389813590382	0.725297585200973	0.873010665842042	0.684327491013003	0.814745250623718	0.786394115671512	0.510009678600514	0.454230280900452	0.85439410160362	0.869448763550363	0.496352506312705	0.563160364372309	0.606141892625107	0.525447531580995	0.720021368069616	0.573835664884146	0.865698551292971	0.737789672191405	0.677464613677861	0.678030281800148	0.927319994886614	0.918075527346293
Sample357	0.738771503587288	0.639148271350687	0.940061993056522	0.941658746817345	0.934784613878229	0.870247952406965	0.779476527861939	0.930618563912475	0.817084475605167	0.94218880342127	0.926709173482804	0.9176285514007	0.934644782448663	0.846272557419056	0.693885261743594	0.931481412240119	0.799317830198643	0.871364744650267	0.935999852272801	0.725430053497862	0.908960137589529	0.8587666663161	0.927112365389901	0.897138090576616	0.834079778108284	0.902079945933288	0.892048538731106	0.916257517643849	0.629679658165555	0.71866809149388	0.707601057189557	0.919062095026303	0.911231680536838	0.786199516350345	0.780958770574655	0.940384135461536	0.715037315187709	0.768932566476877	0.812030136837918	0.730015703954935	0.766946290108017	0.845735619945602	0.650574528421446	0.744641282596883	0.884487135166427	0.808004843511984	0.883874096836701	0.814142121830003	0.774478180242875
Sample358	0.973501284941203	0.899818882268095	0.524065970891027	0.516883224169364	0.502620470321258	0.688485362525231	0.980119463822955	0.528496715032387	0.885794719569524	0.549975879030042	0.469390405767958	0.601629881315409	0.514336084923449	0.771819880890387	0.853675347326764	0.49062974071169	0.843509980011683	0.772144850889826	0.488633948405284	0.838944495055884	0.621316669465014	0.744657571208827	0.552870021127339	0.632764542327734	0.774911211884014	0.625976414773245	0.641700066497523	0.627366569060706	0.929445567146005	0.959354361006197	0.850065373075633	0.664944205195591	0.68010316579474	0.81998263014484	0.811367946461894	0.540487772521159	0.957685261453393	0.782757130779616	0.798372581024925	0.904432765838685	0.826285947752326	0.772173463525361	0.870547130274575	0.936883712759635	0.703061035247612	0.809751300420545	0.674577625486463	0.983408602908167	0.976540663943361
Sample359	0.523836013402763	0.767199060839686	0.968710278876825	0.969575909451422	0.968650135876271	0.933462464335144	0.518577498782436	0.96394781147161	0.902543453757357	0.96914515318944	0.962495794523569	0.959468580610744	0.965578798446171	0.911032909571897	0.83345983803198	0.964194530810653	0.888120369201241	0.937877596482393	0.9687174661074	0.859461010600149	0.956057840566096	0.924136786990192	0.960536712752809	0.948608669118295	0.912867422466409	0.950236544749654	0.945353306450477	0.957199839433371	0.769855999124526	0.579761362789924	0.79431899991436	0.949358103967463	0.956471608906304	0.890483305597168	0.893669564219001	0.96823279052748	0.618799603975324	0.879532456899938	0.892974450435578	0.819778475625565	0.888795965331896	0.905629849282228	0.824224565859403	0.716200096690644	0.941278138240182	0.902324782655135	0.943051700233484	0.513657522648247	0.513190607654308
Sample36	0.929556594467417	0.828398974429744	0.619664208747798	0.60549841480088	0.604359193386005	0.708681075146103	0.946680757643056	0.557428779521463	0.866715951758327	0.578684527884327	0.56242368474575	0.635542807811457	0.634696685799856	0.778869374942892	0.803669935589466	0.578310722199255	0.800108773270271	0.756564180835589	0.523656250519902	0.794903083819356	0.635056334126028	0.720535579090721	0.591022514042155	0.655525667427382	0.739160008533942	0.635011627031184	0.638160117823299	0.653565512488978	0.840962769762034	0.910182667145531	0.812201754505794	0.728643025639118	0.659984287659621	0.773577392234897	0.784104610921067	0.625478615601056	0.907745041734076	0.755571906397071	0.772720744471367	0.836212729274276	0.774942375617088	0.779612214821243	0.828204796589521	0.911091144893383	0.712218212166218	0.786031354672842	0.696453633666864	0.953655368746596	0.94270295335779
Sample361	0.972454760015755	0.901122032651813	0.573834747214578	0.546449967545323	0.536186228391264	0.692455758598397	0.98010364442564	0.4794068970843	0.885753014481991	0.531097284723075	0.49430128855324	0.589335275672486	0.589189338092528	0.783128002563218	0.864071720195079	0.501681190723116	0.837286260730533	0.758470569627836	0.429636435039537	0.848532647080796	0.609171146801652	0.724607497481858	0.546870692932737	0.624050467258071	0.756021899862456	0.604723594543435	0.612351134292269	0.621793106046831	0.922893708705173	0.956568145906951	0.86198340153582	0.705155660934926	0.640730846073233	0.812228333379872	0.827092810693539	0.567213595058775	0.956936768969756	0.800639020620506	0.80044594108843	0.89900421957587	0.817040430346181	0.791223761173834	0.888650070980555	0.939930568278411	0.703231353980732	0.802523866749731	0.677833864846308	0.983862695481155	0.978544250403717
Sample362	0.971021597977655	0.887532406733572	0.614719523287036	0.582748682019297	0.57631005017951	0.65737067200282	0.977336077202895	0.453899658182475	0.903667226676019	0.562835331752988	0.427096657018364	0.517185682040615	0.621874711072051	0.784807950742416	0.852090819569299	0.436056103039964	0.812281445689805	0.729593646204942	0.551900317184449	0.832464229334521	0.549404503164611	0.730645093555408	0.55755942425136	0.581808716558215	0.739568985250974	0.528878265657502	0.573996858028431	0.610849106498514	0.920826026213359	0.951161706119156	0.85415275418429	0.689710312996711	0.600083428805827	0.788043924631989	0.802788835841444	0.55270268291296	0.958788001497854	0.772521742896241	0.772341152177416	0.883703751215146	0.798357709809209	0.776904923518904	0.877280520957178	0.945909546300576	0.655484721034194	0.804792092817726	0.646511711346081	0.983442496784135	0.976339357133732
Sample363	0.904963299421462	0.621784329118313	0.809644812634614	0.804600331780439	0.791277138140694	0.570915851273389	0.937877471178582	0.792046621456999	0.814834364550421	0.794538041759482	0.759829052623778	0.719568134498901	0.799953219359414	0.68702690327951	0.523134842080769	0.76269359956857	0.556466345221568	0.608047307997099	0.799817994803681	0.473915295110197	0.720052518129168	0.672616380242189	0.793348058007975	0.615817448129629	0.616147302528776	0.659024421384732	0.651654055823293	0.707933989709642	0.773295330605338	0.88770316923435	0.662291611063988	0.768827705849142	0.745793474730762	0.492486986187703	0.473643831054005	0.804143336575611	0.886904321330429	0.414261431223409	0.522091903224592	0.688419323006013	0.491519757290668	0.642893261164792	0.616000650798418	0.870863850477432	0.680373416531071	0.628588976234312	0.58624810932684	0.946831734462934	0.933583358428491
Sample364	0.80361926886856	0.514673801152003	0.920142218935455	0.917442239188949	0.907646179365291	0.778018110760301	0.895093397485194	0.895418791270371	0.860078582992318	0.913020629057836	0.885075601334338	0.852154394052758	0.909858088073078	0.800279171025449	0.584960488700139	0.892394613677386	0.477736444071101	0.676994932327467	0.906341165473551	0.529897189893992	0.823546306595596	0.796239776226265	0.894391613996317	0.806194812915248	0.702483635694658	0.807189889461991	0.798678486060007	0.8752881884864	0.682184273416076	0.832880517495406	0.68853530550677	0.887390038661299	0.823138007618154	0.568845437595494	0.57606075414631	0.910795186674397	0.841665204567724	0.562873513790312	0.662720523887373	0.561517211672354	0.553592640924898	0.786062957283819	0.64012363315409	0.868841573964794	0.773016737344514	0.740895779350328	0.794157906567359	0.885523461335975	0.890878591806903
Sample366	0.949587794034699	0.854379706999701	0.738717911264697	0.74654251724442	0.722516153656502	0.69374645176098	0.963105249266631	0.79521039845421	0.784799353429601	0.731279125753527	0.7727295707568	0.798097653142391	0.705593923272903	0.705956958754003	0.791175423526071	0.761825556042821	0.837141041133185	0.833245062015419	0.748424818224916	0.812089154260579	0.795599427151101	0.77067719288977	0.784827769118886	0.742951602132448	0.818828420008301	0.790363090753494	0.783606965053919	0.702488736685423	0.903767379146927	0.938100786024721	0.78586897258515	0.708877465003744	0.850257964979051	0.814712421080381	0.792491289716854	0.756792831690702	0.909037960355748	0.783503883658495	0.711566618288585	0.86541620353266	0.817862195152178	0.64712267966879	0.802373018717221	0.840337276201735	0.834887413168264	0.640232440912487	0.72332858964207	0.971047810633161	0.95778359639367
Sample367	0.902239690543767	0.767240862708681	0.816689422641548	0.822910112716289	0.814531735174261	0.761906296565751	0.915303730198147	0.845302070511274	0.606094501377688	0.844285400929924	0.834242580072642	0.853879412687385	0.814010812255811	0.663943048712962	0.702298363575255	0.834679312959237	0.827131504630412	0.861161751757118	0.829762763588669	0.754560836588453	0.847031009214286	0.732927676331004	0.837271614295994	0.806438031152693	0.809125798294368	0.845273438126667	0.821165788301957	0.797206978705216	0.822702222408684	0.875726362140568	0.681156714190264	0.771827063532227	0.884028578718697	0.805612707118907	0.780923160179492	0.838195007761367	0.810849653564101	0.760628261870132	0.739610476022384	0.819479229121422	0.790396478860665	0.637334978740603	0.724082559967461	0.753780324338572	0.850848206875988	0.683457244990534	0.781210808905589	0.937642504093681	0.910127083900672
Sample368	0.945941402836628	0.806356913633553	0.714580837723094	0.694050537010615	0.715774191559043	0.631315503397137	0.957877729516513	0.662047073449908	0.802444889385821	0.745249644363127	0.675123231121113	0.735749524337783	0.729167572338059	0.614731451220517	0.724768111970493	0.675382358905592	0.774241695118072	0.743362572858373	0.697193191215594	0.728380453242621	0.71215264063044	0.472923311255996	0.669704815032884	0.622566424392242	0.625007997720945	0.673344722611951	0.664608323668636	0.651867877755122	0.859059429078498	0.917101231683002	0.731072331213938	0.707767431325299	0.755940487407531	0.692516079944749	0.720172843327743	0.693917618882707	0.914621172792164	0.69127640291186	0.703212674403108	0.821751170215428	0.704125920607325	0.675531322599675	0.788491724889712	0.89231174836843	0.710806113494879	0.731299582190232	0.63150967610993	0.968906586462129	0.954025509488772
Sample37	0.840399073833398	0.50109981842424	0.89271458479769	0.892751611482569	0.881129528092081	0.711802596080061	0.900911183066156	0.873051967164324	0.827412882030541	0.88638711883331	0.861704344122741	0.820715907549254	0.885181338612913	0.742518313091376	0.485728707545935	0.867131062089359	0.575500673457078	0.679697020393527	0.882499395553945	0.474987983299961	0.808550089553694	0.726972648807347	0.864711568797129	0.753951837893878	0.624628716870166	0.762170242098774	0.756461681515175	0.830913149925127	0.703716457208932	0.832937413628448	0.646233613990002	0.854640013201027	0.814901011144462	0.515189372949866	0.48501342622483	0.889882415394328	0.844045702204096	0.527897453670309	0.599547755745048	0.594113920049638	0.46946970658885	0.740990898084534	0.566078003144737	0.846347083317548	0.752430949112066	0.685712686441733	0.733940253816306	0.90904671125089	0.893599504577408
Sample370	0.944309976339192	0.822199203574272	0.662650355071707	0.635209513607887	0.644591280446656	0.555414286354656	0.958871916648431	0.632221203823894	0.798996008367364	0.686719337339447	0.610998980621755	0.663859593889803	0.655980671701047	0.640225956467223	0.739650561769032	0.615261179524917	0.770517253186162	0.729766886395472	0.651128548289287	0.746760142909955	0.684937763634324	0.584740143505165	0.672730717336004	0.568473235553575	0.678792588071422	0.634733555213756	0.638163299891038	0.578876432026203	0.87396139332681	0.926855433684604	0.747291107821312	0.658251326034554	0.729619423058346	0.719745835865196	0.721171631208314	0.646344884262952	0.916296432809436	0.680672674221985	0.656888601472493	0.832500995243871	0.719361284902936	0.637411752407355	0.782394406617707	0.883296725558215	0.711690783994033	0.685845610068428	0.556349968573605	0.967250230849886	0.955083099599924
Sample372	0.875486143495649	0.696759734340814	0.864895870732874	0.87030087340936	0.8602328134903	0.77906528404551	0.904774044100107	0.873642103098256	0.610461802326514	0.881622670141012	0.867457278918271	0.871114178327255	0.870968852898331	0.697580945078274	0.625331773838831	0.875281883891809	0.780095904513804	0.82989407686666	0.864343777828777	0.696160105032788	0.867090186003131	0.69941991383416	0.856953527555847	0.813767523263224	0.768157911266297	0.839490468882303	0.83729032780008	0.836399127696749	0.723651947353393	0.85393301982494	0.664614771467093	0.85177599134518	0.87952789345892	0.74218952251044	0.734430831145402	0.886156537619011	0.796709257891919	0.730384754186612	0.73549502983419	0.766064080960407	0.699045898745209	0.715925945354073	0.660066257600988	0.779111203079916	0.85348811460252	0.668619577757026	0.79886766287617	0.923801661894191	0.901416769953785
Sample373	0.468165215208844	0.767344387948704	0.97403421689731	0.974331529528623	0.97281948617374	0.939453932742041	0.560505894609566	0.967505715508111	0.899644076902681	0.976621276526394	0.967056961546618	0.961804327360624	0.970639258048241	0.911713213807409	0.837123321142076	0.968912942026065	0.869922762161457	0.934840549426117	0.973967636704061	0.860447109301303	0.956312938644299	0.926627749823956	0.968045174499541	0.954579266128833	0.918083066619927	0.955637369695868	0.950216760415759	0.961865764666417	0.745579394569478	0.559430711673783	0.790058118779486	0.949824578320759	0.959310248751036	0.895544259976188	0.893670844022409	0.97206236772507	0.585038438139756	0.884789240704288	0.886684207242865	0.815563638829775	0.87997035643418	0.910618347059277	0.816909491783165	0.729790363221073	0.947053211344706	0.904161651460302	0.943726392962543	0.530131634747257	0.552390574254691
Sample374	0.923269866232792	0.744579742460047	0.796441140599742	0.78707412040527	0.761576206523993	0.592348598559514	0.94667476883301	0.724424719697542	0.876501896902947	0.730243700661991	0.698047619990468	0.625911994866546	0.735573622019986	0.752917678428374	0.701188819056426	0.704257563643042	0.623325283550979	0.528596224497644	0.745419996077819	0.639344551121931	0.573219529519859	0.710423469710685	0.711237729574182	0.565799967308729	0.583397705113169	0.513591587707914	0.531378145531741	0.694072550010876	0.841173468914093	0.903090176268459	0.7465721411578	0.735371428575835	0.572400096719426	0.576827388116585	0.600243304455078	0.768962903933909	0.916527094281547	0.573375877264409	0.652256962478717	0.74527900024487	0.598778586216338	0.712180224346959	0.751834664244974	0.899148079773142	0.49807506640822	0.702183040670377	0.586307793234332	0.952505624553185	0.94285528674731
Sample376	0.559960373613586	0.75842012139794	0.96085043570482	0.961681549284152	0.960983855070504	0.924267357435373	0.469318199063362	0.957591834049518	0.871448000545819	0.963865908878111	0.955903681509212	0.954689511527101	0.957769293017178	0.879293643680731	0.801843517708232	0.956555820003837	0.891696466567197	0.934549462364129	0.963266480809895	0.842581219894774	0.948911395693769	0.911676607064914	0.953774861198484	0.941099826860628	0.903273256260431	0.948171518881995	0.935443574473228	0.945937380413589	0.789810488130919	0.514210391886424	0.766894748772271	0.925974493309581	0.956523514369276	0.885128045037479	0.879843683020085	0.963074979863964	0.580992489305437	0.868715538313757	0.879159573671597	0.823953566916714	0.882066076856889	0.880734784622822	0.771751376240574	0.59061974975487	0.933984805994179	0.886515499737107	0.929213546453548	0.63930677251914	0.415191184163837
Sample378	0.972552624097886	0.893877554830626	0.501550637749832	0.469282292047072	0.439330692062509	0.649652784023839	0.9806755778622	0.518854262914394	0.87256918718277	0.496330467930761	0.467579137017127	0.564739793554438	0.537509311544951	0.760010358838518	0.848122842267339	0.478493866056364	0.832784776811412	0.767532683497568	0.457843365298473	0.839299596979825	0.619174216089823	0.733690329301067	0.582920381085386	0.59552157740892	0.773454829801395	0.59835816603176	0.623795118337064	0.560534428359617	0.921322540482614	0.957390304442739	0.847584959104733	0.657962611714196	0.66655768867186	0.808314288284906	0.807271083064968	0.530718493669157	0.956419622424126	0.77943649518047	0.762047399091137	0.895475672884893	0.810183828306005	0.746324603641553	0.868093500446069	0.930700716964187	0.725288235566349	0.782148775820675	0.634822560889514	0.984414816738753	0.978791076275252
Sample379	0.717169797799983	0.515264651984732	0.93257526498049	0.932688395386703	0.929279548583428	0.828456428019739	0.754843700665857	0.920351201767221	0.826021203009468	0.934139332219833	0.916806460015159	0.899258917180223	0.926080401633437	0.808708520962087	0.575206308666479	0.917988411391242	0.732340184288789	0.82879027837339	0.930526453949535	0.621679593138616	0.89101712383268	0.815943650258662	0.912407065147368	0.864646534702661	0.769588973944435	0.870620040967381	0.856047082737714	0.896687413090316	0.610155437118397	0.65715730827453	0.610489695681606	0.894100889551691	0.895956878028865	0.710853089780283	0.701969755811236	0.932592665333593	0.715264492045268	0.683727425946039	0.746373188546466	0.674046161165364	0.70145690834026	0.804063494698054	0.595242276427418	0.745864562400635	0.847503929562205	0.794393063388051	0.84542406191831	0.812611903031317	0.74280756091514
Sample38	0.972855792111349	0.899524541501766	0.608045390264201	0.590614197101123	0.5637898902663	0.628762077068826	0.982157292452025	0.583717594224697	0.893575529144417	0.459553138887921	0.537003758345184	0.503524483385317	0.601588144414064	0.780725131133453	0.851051526237905	0.530644066608546	0.828945941633504	0.744668801008967	0.55964671367347	0.841969236652354	0.614655882911032	0.762672089693225	0.622653411742607	0.562122147803308	0.759976024698001	0.560669512240533	0.57941903124312	0.528407047108943	0.934031011447497	0.960080174488178	0.854376629778178	0.677227426537006	0.638993536964355	0.802836447464316	0.797711420507325	0.578772084441056	0.960331911560564	0.775999270595587	0.739797701906848	0.897790765642415	0.813072882339996	0.759633670927625	0.86825897021822	0.937848436101076	0.702723127190137	0.795265833621322	0.605838482297769	0.985826364326418	0.980554807266687
Sample380	0.791778519624197	0.57448747296593	0.921167174018239	0.927430457153868	0.917643930312416	0.82538929019755	0.800090205627833	0.919463455416581	0.743010628501489	0.924193970704915	0.913864925623644	0.909722489056279	0.919089118254026	0.784790125670368	0.624996036593372	0.920986931916169	0.793456040266045	0.873198793494762	0.922928653288614	0.697021116888192	0.908934251408352	0.821287899386368	0.914712558690988	0.869776451980861	0.831820019660384	0.887123878636981	0.881750886043932	0.891376720226606	0.642716748044471	0.724860636253566	0.592338742717564	0.895668187439996	0.915599624058756	0.793474780410809	0.785412103677532	0.928733719653529	0.697218338677385	0.766441405087006	0.74735406485526	0.709953322471626	0.766299754745972	0.742548125467478	0.635489425801054	0.697490946762485	0.8937110561917	0.751891124629615	0.860905775024161	0.851715979582647	0.797637175808837
Sample381	0.555827153312259	0.777480143143133	0.969082531569119	0.970877695035446	0.968833025746086	0.937824822610447	0.479708300106217	0.965068203105999	0.892270762976709	0.972480718687415	0.963610056208008	0.961969474365138	0.966115733181431	0.906695144249172	0.832412584042704	0.965992897825362	0.901581775776347	0.946041767174123	0.971038589910429	0.862651482750655	0.957955844753847	0.924928714888409	0.964366062333089	0.954579873243178	0.919537287801228	0.957411464176433	0.949609709405907	0.960031643501358	0.78386504251855	0.460102799022212	0.784276238291505	0.943656130991546	0.962964284656404	0.904345243841494	0.900757045069951	0.970357703526025	0.601448340583152	0.890379934325217	0.89535369020693	0.829844276478191	0.897595430410479	0.901838858625011	0.812848249079234	0.662949360768923	0.947608451635112	0.901458690010576	0.94509147315552	0.628248258818313	0.438726480322004
Sample383	0.942409291347014	0.80612392122005	0.732515475730192	0.709667418893103	0.701914603393697	0.629402031691945	0.958033511188502	0.647226246389047	0.874868266882319	0.695235131590559	0.619005373729935	0.610067042381595	0.638101923818687	0.71014036978297	0.746178320068139	0.621343184794135	0.725185239001872	0.651059260866181	0.696706715965704	0.717812066295215	0.534722012435754	0.708818572661754	0.646656677429996	0.576466120082853	0.679192800981676	0.570805654837224	0.548718943990776	0.666896411198526	0.893327645384779	0.919353437706227	0.749445372316697	0.602034514955175	0.6174007253097	0.698339779915099	0.694666949773827	0.689003294984053	0.929044242257	0.639507568146776	0.69657910157872	0.832168161735464	0.733022994191409	0.683244518114943	0.776039065090259	0.895366752330732	0.550656492348712	0.75856621788449	0.605064243713351	0.969746564098923	0.950155015923813
Sample385	0.97097043010015	0.899720386911589	0.602361929852883	0.588163435565363	0.575708678480788	0.672265690924312	0.980501462646408	0.538450861328225	0.868819287352151	0.529980477041636	0.532573851760877	0.566907745092727	0.579575261656644	0.763471719637603	0.845577139004915	0.526442025072626	0.829426618557535	0.740796834984452	0.529477199519056	0.826572796155868	0.592617946823848	0.743489110079517	0.558085101716396	0.596737951800039	0.745606161342831	0.602027162065366	0.575661233501534	0.592674057928087	0.934066092562332	0.960844070513765	0.842002917026196	0.642906064986991	0.628273624956496	0.80103227673982	0.7857824092908	0.604571477901712	0.956904551154992	0.767954921153622	0.764730981439831	0.905106880788775	0.819147861806017	0.764206993201547	0.857321119751193	0.932107310187888	0.671202263643136	0.800532008825796	0.628989922141129	0.984147864933659	0.977068381068217
Sample386	0.92650968324032	0.754900071167166	0.74685716841885	0.741887930257335	0.738345014696408	0.693286713678661	0.944942928960834	0.761616412728188	0.683889791884217	0.789150246549741	0.757875241987175	0.801412325526061	0.741790042126709	0.55491020808864	0.65220232414786	0.762548873189377	0.760945215464895	0.774433772175901	0.750699682344301	0.686324836794449	0.791135962302093	0.580608651721549	0.735662047536915	0.710591753025757	0.705470260682746	0.75790605396935	0.741785207007432	0.728070745401396	0.821480806800898	0.901756546532572	0.66356669758904	0.727058031385917	0.821943167231362	0.713189676351583	0.704006151187755	0.773559080485015	0.875281627624548	0.674131078996261	0.695234733083913	0.800816513212343	0.690393356062597	0.599463286447724	0.732526261903894	0.842062299253368	0.787785795101259	0.656781595666788	0.69640331221418	0.95901012694488	0.939083644668449
Sample387	0.905526472278647	0.691954456628302	0.78872529631856	0.77942488541616	0.781540265566129	0.675649969648562	0.918894810842397	0.765049118032462	0.760851717792886	0.823730410807709	0.767852155866599	0.8011431518961	0.771128440970738	0.55918210772125	0.596246754778504	0.770785568616356	0.720646286516112	0.746063205357286	0.796070209582228	0.637617242513621	0.776208790100025	0.548215878933688	0.732140703815829	0.694813424712155	0.655178610053838	0.732216302232397	0.726330656347479	0.749008125494705	0.790108520839934	0.854391887032795	0.602274798391424	0.709051008403648	0.808932832671224	0.655927499905334	0.673948733598011	0.792391789657623	0.86718735326444	0.622262073658138	0.656570250980958	0.76025726187628	0.648913575645621	0.569814748024038	0.723727592744715	0.838129222910783	0.750022668451998	0.699117511186053	0.689613698677976	0.944597337778313	0.912834017664775
Sample388	0.734088753803668	0.716907736248923	0.926350184146535	0.927635617339377	0.925892233461063	0.881882736855585	0.685138389607622	0.918940791486316	0.790519006476535	0.932941209939749	0.921627866356694	0.926472280097751	0.922561752429862	0.834118257121831	0.769905626774801	0.924713606606496	0.855493899914732	0.896944179015956	0.92777594785659	0.800426983134774	0.920840843344714	0.838905615683579	0.907164168360417	0.896655953227109	0.855467008292236	0.903340995643577	0.901459230073396	0.910583705004619	0.66021999302278	0.573489444624549	0.67243267928072	0.90360013824873	0.92289361548095	0.845458783331512	0.848097865374267	0.932315295339237	0.684812855381736	0.831639035553938	0.853183655687712	0.815277148797089	0.831374312207721	0.836248476465792	0.78467999632219	0.750060679974557	0.906411563611783	0.847961992171145	0.892237884310346	0.779142607415427	0.681007727785578
Sample389	0.946458186301724	0.800447523674718	0.809319627605531	0.800621171012504	0.77589730270158	0.649387192115819	0.961430422251891	0.716190090728547	0.912844810177356	0.739591076335444	0.693522312853301	0.605107356103771	0.758701092865803	0.799290471442432	0.777934452199655	0.698751250617415	0.654742462555961	0.548377584882235	0.76440175370279	0.72351329282905	0.543352780941971	0.7505599425865	0.703597635954185	0.604229696225164	0.646357583966625	0.502507720049283	0.547818361923656	0.727425875450937	0.877675451996901	0.923342335641512	0.809190116440472	0.756668548623825	0.524829366815126	0.646009332769852	0.683237053456531	0.768923725813866	0.944950989505957	0.65851980357285	0.715329067298532	0.787998639745464	0.683363229735659	0.778019647146809	0.813630681877966	0.931734152825164	0.456987763130304	0.763774091237207	0.650949683039894	0.967258466672496	0.95874580984706
Sample39	0.89122349627734	0.669364506624769	0.859627668451823	0.861411558521304	0.853908952056815	0.649146819728501	0.931024248085248	0.823504116401689	0.816522337401932	0.839618539257502	0.821396383206231	0.798297212810212	0.855325348875424	0.69552762259265	0.572633461288943	0.82838125225708	0.650329147455227	0.683001016612236	0.850412855944488	0.588076441253619	0.793514877436868	0.645309738331935	0.815260721654007	0.688237143777824	0.530755032070715	0.716298706941301	0.715816567664336	0.765967252168423	0.778053679271649	0.882739841736622	0.693823877151002	0.835471975087356	0.79178459779611	0.557395831752609	0.572305665391566	0.853393593808202	0.874934881626794	0.611636640181918	0.607329941845672	0.671409498844185	0.528033262065226	0.724234502106883	0.650533601003556	0.860853398317631	0.745001420502088	0.678513475369751	0.685450221043199	0.941123536481461	0.926754821445232
Sample393	0.974408703490708	0.902677426513816	0.420310291119716	0.359451906592853	0.409460649682839	0.695599115112897	0.981541503877782	0.47842722785339	0.856730939160462	0.591717149093001	0.47842986460025	0.657639846520855	0.539179847617984	0.726676204715219	0.851541584061894	0.452537740818731	0.862280274403446	0.808155804864982	0.483335142343212	0.849876881382766	0.695114685176691	0.728781273443152	0.51211867476992	0.652342877435182	0.798227395040501	0.674932089471817	0.688659805666958	0.603997624217022	0.935947665064045	0.960072227298008	0.838922979815629	0.607465259371991	0.745710400796414	0.832083244293737	0.825371934487425	0.457874465840357	0.95456462880677	0.795054028218853	0.775014575567842	0.914300022691882	0.842226947062407	0.719957168250028	0.875074730921122	0.929309661392288	0.773456301248282	0.820114675288029	0.670002621145516	0.985390071655579	0.977571127925226
Sample394	0.951152161228312	0.822879354041607	0.720411943365392	0.704452440617937	0.68950070602849	0.634687254786881	0.963476792337156	0.5932364883821	0.875431966007843	0.647340175204547	0.607655879042649	0.601437243710194	0.671636762077885	0.72718794728286	0.771696747406159	0.626630169060085	0.748446184030546	0.668696735554445	0.651563106843746	0.75002129645135	0.565843785149051	0.638482578569487	0.572329111119731	0.576136720076444	0.644529974454617	0.535380360107907	0.514783321097799	0.654591189975105	0.871132889486942	0.922991537457003	0.788140876879573	0.700539463854987	0.568039257234588	0.705609174052767	0.735891616574447	0.700316640112827	0.939416964887848	0.701986349929994	0.725654917829496	0.824787442818208	0.709680647878647	0.727961494683228	0.82814145176763	0.922106891167373	0.602094392327945	0.748548219647032	0.62751541772074	0.970685193418211	0.962087629773662
Sample396	0.872817048464992	0.724152950070769	0.899836166973013	0.908723808620905	0.903394632376709	0.762018569238639	0.887497622835421	0.904821576100629	0.732899913217677	0.903415748845719	0.901543600523992	0.894014933751991	0.896856999049276	0.744363275103471	0.638895071449275	0.90451683051415	0.81136340209892	0.861669770374682	0.910186313440908	0.721464899945187	0.894677676235757	0.787813412697356	0.892975092735919	0.834213257695378	0.797876619922465	0.866306479865819	0.855238724390498	0.84775830277891	0.799627367020753	0.855474796418349	0.721312633515684	0.871695426824611	0.904135758208783	0.772045478109558	0.748018607428224	0.912554401832023	0.78246903970516	0.758734784912623	0.722884551478341	0.74540146145427	0.743692341655463	0.727885248724291	0.634535733643769	0.701301696251809	0.883248853632466	0.666725340843749	0.815529957615047	0.916262445380292	0.879893298388753
Sample399	0.955330044007062	0.820247142464362	0.665574606740528	0.658437331823465	0.644065370472528	0.518546387956919	0.9679335156712	0.602084021684103	0.856651262607028	0.618041763117922	0.574000020700332	0.541064213368099	0.641982994321583	0.709789129466293	0.748857071905895	0.588752160288861	0.738087412998461	0.634795991045331	0.644736541270208	0.726741050711623	0.59791900135126	0.633599407282504	0.59529614046613	0.469948737914488	0.626433618513921	0.466603117090537	0.478548737953436	0.543072059089131	0.878393830109558	0.934650908299226	0.776428535975633	0.691130307797045	0.564095594939302	0.678770014352118	0.675735636444026	0.662321094755012	0.938692134193182	0.648886149356139	0.679920827125482	0.831749145392944	0.679204637636137	0.705256756143664	0.792060681362896	0.91814542390542	0.593157372086106	0.711642505241068	0.495038436580934	0.974171962264874	0.966065826147802
Sample4	0.928404245797399	0.726180980186234	0.781053146577489	0.771305908410577	0.760595246714425	0.646794588731064	0.940411455162926	0.728871761903703	0.837153430975315	0.769144641508986	0.729790086401083	0.73471166601206	0.756755385120522	0.656478052742185	0.660852933007838	0.733041712930704	0.682417654210553	0.679841072383584	0.778003635391467	0.658817308359054	0.707896135772733	0.64516559285609	0.704396418306151	0.630737957267515	0.6621218899224	0.650107402274412	0.659507069764634	0.708970073392103	0.833610609777822	0.888898367975763	0.68285050160437	0.712592500911188	0.740628112591394	0.651848428430046	0.674680322823701	0.769733481151259	0.905229858116115	0.6249438805766	0.636682351408764	0.768096863981853	0.65958390763722	0.587935042557741	0.758929638442883	0.87676331836157	0.706614650582485	0.709771021302247	0.656280260409296	0.958085473761911	0.934463325519561
Sample40	0.970711915439456	0.887063719860771	0.644050433039146	0.634995426552419	0.607739718169774	0.719670435798953	0.981640775130476	0.570813425451926	0.902146842125284	0.612488750569775	0.572676719955132	0.611634058128988	0.601644124175054	0.795173118800619	0.858944548596886	0.577231219947456	0.827311814876616	0.756630976505177	0.580888395038924	0.842504976144068	0.612174610437111	0.758380765973724	0.619487872874346	0.649131978403077	0.778650231697101	0.618027213167528	0.642306650303495	0.678718757756532	0.919511738211417	0.958460085832547	0.855050327998007	0.712353231678523	0.655670493672857	0.806890997102116	0.823046660103724	0.615427151082164	0.961708966957745	0.794092533489811	0.798566820772887	0.882831699944873	0.815646090198357	0.780755824973878	0.889912168547444	0.946915660500577	0.701326649408628	0.812184936281197	0.713138433532692	0.984314315955537	0.979705657832252
Sample400	0.604759782298779	0.820874426241795	0.960520721977009	0.963932607704183	0.961096366196173	0.935866386204938	0.573588103948208	0.95853994143785	0.892394926365947	0.962468148326149	0.955495587460713	0.952884367456565	0.959164158151595	0.908537539569645	0.860809270649233	0.95872651482178	0.916265315070776	0.947337290813346	0.9632353074303	0.886949340721446	0.952186072481454	0.927404118725819	0.954471582165693	0.946041755870712	0.925123694427945	0.949288052693064	0.944946943078235	0.948632868950149	0.82744868279187	0.650603334685487	0.831123969318173	0.942271946813614	0.957817865968518	0.913964890681365	0.914306003911087	0.963108354202034	0.624853733080587	0.904518532062461	0.904497205169452	0.847772535148828	0.914478991463275	0.907518635980621	0.828885437536955	0.638321143415846	0.950786506761186	0.903803935109057	0.939657182956988	0.615802053904109	0.580708096754324
Sample402	0.958020737621328	0.858065003751619	0.601225605332416	0.575317048031186	0.595759840897898	0.592656722703357	0.971304024522376	0.623953790635624	0.802699447824405	0.651580516494467	0.607610628796126	0.688786521385821	0.64591196551582	0.649123232882949	0.778728870858197	0.600065404258372	0.821540114831967	0.791348331086078	0.615371829776065	0.791797660350473	0.718296255921198	0.633083598616258	0.673809846107534	0.609391004105741	0.731329031932568	0.682341140999247	0.67855360787678	0.547061425697402	0.904084132075539	0.944341701481483	0.776449612447597	0.646369509178331	0.775017532581521	0.777624091356615	0.762055653152327	0.60169667355065	0.925929534958643	0.735167984603481	0.693504817366029	0.870804500799248	0.77955075212686	0.638369612256679	0.811029587647049	0.889465283699595	0.767962920359233	0.734126554098588	0.596847784002121	0.976344073907169	0.96684262819395
Sample403	0.971434519784026	0.901000395043962	0.472813294013969	0.449253676928264	0.474701009110361	0.678365940326698	0.977962626130423	0.492771231321213	0.876548695299724	0.549402093967838	0.411808512675111	0.602175867063738	0.567687782665672	0.761707950665747	0.857353975592702	0.419141329562611	0.851251139294946	0.790521518067833	0.508137462149023	0.850692446910266	0.649349425233072	0.743074985875482	0.572704813063335	0.61918908899423	0.791814828476794	0.634544246622568	0.661753753076253	0.581071628140111	0.931580889033776	0.957297148419793	0.85186533737898	0.657531168305699	0.705244117196713	0.827338157779132	0.824683709210294	0.453061832517967	0.953785227258266	0.795568033059998	0.778608172280984	0.906866992918033	0.832673378945065	0.758060230273658	0.87601574481873	0.93368166732764	0.749524379997471	0.813113185429229	0.66408430860589	0.983383893831853	0.97545336101787
Sample404	0.964229230837719	0.868623922608643	0.665583741773241	0.635629809447033	0.606520158740267	0.55937686524976	0.97633192573932	0.567306524019643	0.892448754702545	0.560389658537088	0.49456199161438	0.393386862387295	0.644439635144365	0.772060299423656	0.823227315493013	0.486765544411685	0.771561119545681	0.665789266582535	0.589492764550599	0.79364176564085	0.510185339374729	0.736300954470941	0.624353216123826	0.489635379488923	0.708980202748903	0.443783287543661	0.467924057513809	0.557764692654467	0.913714194669019	0.949522914127899	0.829758367799822	0.66483862659541	0.530736046953041	0.74269782569112	0.744236895513965	0.610177400955883	0.955083616606653	0.712205280493035	0.702126552993279	0.868567233219615	0.759437311614964	0.740242922697061	0.836922865204345	0.934094057201148	0.585595648109819	0.768660966250553	0.516283504390899	0.980463050440394	0.974033941899049
Sample405	0.895258682118664	0.714797130897131	0.777452086616055	0.765771686296929	0.754548342139156	0.571271609355928	0.922861540396865	0.708873014177273	0.845628674327093	0.721134197939911	0.685216762824936	0.626548449456229	0.731920997854046	0.688817247439374	0.647568201610911	0.693401527218898	0.632415142392136	0.560064525042	0.74147092827321	0.60957980362464	0.607333215866485	0.667516004731831	0.703933979126061	0.576897286051745	0.574952436525059	0.54985264752545	0.494593452296279	0.671557011413557	0.827619163560736	0.881311706518802	0.685750607342379	0.701243457278051	0.588536383979401	0.585867695154918	0.588725021471572	0.757781812481819	0.884412558545063	0.532969918367817	0.631311788324137	0.750176824750935	0.596547344792464	0.66211336330083	0.696325981205496	0.851933574356543	0.562768430657395	0.681136834924354	0.562762731493281	0.938669403904411	0.917093582540634
Sample406	0.95482013942745	0.822644458755594	0.715463987749739	0.706521693413775	0.686195811700713	0.438926031767686	0.969106979862221	0.662400789458488	0.86058448621857	0.644816653497142	0.610246983692619	0.524558004436588	0.703731118305789	0.722686371559132	0.756155231331998	0.620958953990553	0.724342315303095	0.634249367052894	0.686931693689269	0.733302540766168	0.600392580737873	0.68800198364759	0.701236169581033	0.413513194042822	0.65380516787878	0.472866274468406	0.526431435524432	0.508418814770651	0.88987665019871	0.936811300238661	0.789873891680706	0.70828013264299	0.621462037494256	0.673491222599033	0.669228169215989	0.690876359101219	0.936398192324353	0.651138104698008	0.625239583746505	0.825753470335619	0.679221111505917	0.690380668162546	0.780253871663215	0.909545216745232	0.611537868542074	0.687723846022791	0.44311373496804	0.972831004154422	0.966177028046546
Sample408	0.765729001715806	0.680705600191366	0.9345568268729	0.933914248047628	0.934079727056323	0.88643568437053	0.718584544070162	0.929289479506459	0.761347449776415	0.944873988688069	0.931546346321952	0.937349593588249	0.930637862327143	0.808168639218195	0.714690670119413	0.933025911232285	0.856019034131575	0.907961101059768	0.937666741930954	0.776783218870063	0.927661428240189	0.841286188706755	0.921539548357742	0.909391590431971	0.86168158405252	0.919991978798349	0.909021056565151	0.918669448988327	0.692286051045177	0.598706275492051	0.583787843709992	0.902706565925186	0.935186420924538	0.848791783763736	0.843097491806957	0.939582165277845	0.671062300875383	0.828625000201043	0.840769490801343	0.807536760907606	0.831146703861235	0.805125861144003	0.74198891734345	0.690406755876463	0.910355379444395	0.846721677324451	0.899437449603628	0.834178770225873	0.706873358605273
Sample409	0.836617616731801	0.549999782420007	0.893689858278468	0.894640414223341	0.886837825150582	0.739818584806189	0.898643022552554	0.882442637834141	0.807774732062626	0.889727485149015	0.869044494326404	0.840951634179561	0.882116787164314	0.742329942214154	0.483470660747082	0.873911932690883	0.605997837070053	0.714694470027852	0.890183219022624	0.514884356253426	0.82669321899336	0.75636809443751	0.874396847193961	0.783476010889352	0.673106376332157	0.800136304754733	0.77516870043611	0.836017224860146	0.707037887009128	0.841535427906608	0.652714848123328	0.856467068434412	0.833490934261737	0.576626637970133	0.507931603863785	0.895913716810307	0.826930967130689	0.555416703398142	0.641379365653823	0.63254219472428	0.534751705911779	0.745065937688988	0.521963891063607	0.823013827365333	0.786829957105004	0.697011694735699	0.754897800803223	0.908996391646211	0.890845549575571
Sample41	0.978651275593769	0.918918706609701	0.533180057802284	0.511523381365187	0.556436019118265	0.762434477718133	0.983496576188364	0.568604470508362	0.892178882420661	0.601104455803595	0.563572017609103	0.718223468201103	0.578021908815887	0.79356914572612	0.879795300969773	0.575999189350413	0.882539336879425	0.821969754997278	0.549629397624995	0.87535890544707	0.721201319533727	0.751155147382547	0.540167816717609	0.713126847882862	0.810186605700384	0.706890793497811	0.713974642918785	0.689730989185884	0.940358134002128	0.962626383207645	0.875760329495987	0.715969308200892	0.74858074347888	0.853786827268502	0.855478313162874	0.559868313826519	0.964517611921017	0.836530668566021	0.845015856544962	0.924690520939899	0.858749535272038	0.81035253591661	0.905525065005343	0.948774728771155	0.788014969658926	0.846883872753843	0.7526636659965	0.98697047922919	0.980732486925809
Sample410	0.971556646132586	0.879082992309754	0.620603741198828	0.592341483915722	0.580811628731514	0.602482913866695	0.979139798505484	0.525308537400466	0.895823980638677	0.52702732778357	0.458543628919753	0.477383362246523	0.596885578633071	0.770429936266842	0.833298702774348	0.464030519049708	0.794007674072074	0.695847912036588	0.583331878651809	0.808329026093982	0.540036703227652	0.735568028760109	0.553807338730234	0.547276370531881	0.730156911726558	0.490424789890858	0.524198343463824	0.575676077241932	0.918548459688884	0.953913896112376	0.836287869751195	0.653553597657827	0.565734542688845	0.765700264756498	0.759670713192996	0.563785190233976	0.958173003954807	0.730780453390453	0.730549904087714	0.882875107586695	0.784271558574476	0.748592163971088	0.848371903986799	0.938847839240131	0.622576807527889	0.787844271475325	0.581127228985239	0.984376884434282	0.976493922846053
Sample411	0.614874598379822	0.738478130767717	0.963876228257223	0.966410503640283	0.964014476882623	0.922677210746788	0.595437768588877	0.961706624059114	0.872701201050329	0.96770119813915	0.959246535592266	0.953541821386033	0.959998110825027	0.889197443872021	0.794951066441653	0.96096087882984	0.880729148222643	0.933548789109285	0.965138635449019	0.832145336722677	0.951058500789823	0.91199526359174	0.958838525759797	0.944593200935801	0.899275798171539	0.950060182683116	0.936221182973429	0.951865936442215	0.762570600602563	0.598907420823679	0.762831937409225	0.940126127670155	0.955709995956941	0.877964127513441	0.871618251293132	0.965653655642997	0.627193752043947	0.862411689162357	0.875327775822237	0.791418859522154	0.875282890580316	0.882216366498777	0.771445989358118	0.654170913900399	0.933744955325704	0.881460342122436	0.933013824268321	0.679753888609195	0.577802879768892
Sample412	0.499521320519853	0.86375539740993	0.982373749608297	0.984187475139774	0.982857252489547	0.966033032457391	0.564843636275788	0.979422971840474	0.934496815233409	0.984240276963488	0.97891752368627	0.977404684071363	0.980973759453445	0.949856378870989	0.907675088469379	0.981528233431803	0.937591937600229	0.967021208545503	0.982997997970392	0.922417104932512	0.97536365713624	0.959320990504261	0.97957473648526	0.974782192318985	0.954042595492151	0.975799267994738	0.972832939663132	0.977870177893357	0.862195336077475	0.664221789188711	0.877677386371881	0.972501328441733	0.97696533755467	0.943853802418505	0.943461942661615	0.982307805220499	0.671354024126989	0.939395793903641	0.941490230360754	0.890213166516267	0.940506064885526	0.950588102387621	0.887234380302017	0.763509681900128	0.968366663892065	0.939323359717685	0.970385938124929	0.399838599207877	0.582651927516625
Sample413	0.968027817561506	0.888724902991306	0.487928639627657	0.467702710232665	0.489307434013877	0.648242145377156	0.977875214394895	0.514540804493476	0.85818208097297	0.600361883344641	0.469004405245355	0.622128219421364	0.553698400552178	0.716941614861919	0.828756092141628	0.437667651323986	0.83838192749474	0.789394485524766	0.511357773872936	0.82715939283587	0.656901549795781	0.707077906122292	0.592742956552623	0.623053277775373	0.776433239652764	0.648291871283373	0.657291140631502	0.591828902577351	0.927798525307584	0.95483592618524	0.809920364526323	0.598944027565055	0.733007710353391	0.80806196500787	0.791753927124792	0.464458143745128	0.947027576901959	0.760540333837581	0.736818684468811	0.899684271651924	0.819097057149121	0.701501667429296	0.840773940452007	0.918592582005233	0.744856396829187	0.79302977627461	0.627384057928794	0.982023532970382	0.973637858008823
Sample415	0.95654728383565	0.85447248829976	0.638335203956662	0.603932111911433	0.624494494865751	0.666309682231585	0.96489346620339	0.515176759073573	0.869456231326711	0.644598215143186	0.540629616466496	0.628384716727915	0.599141958527133	0.699676398250688	0.79694301874279	0.535908879552717	0.794775882997419	0.729321526191009	0.613877775573493	0.788219850498601	0.564348640717681	0.654552723511757	0.476086098678954	0.603288331818415	0.698615050888848	0.600028248080774	0.582891375775208	0.634984923216576	0.905060380093208	0.929583014005098	0.791347846422312	0.547435237425372	0.652810555909036	0.758865436454826	0.770339719393731	0.588771035146132	0.937124284778484	0.734502855866901	0.74414530352295	0.861384823831735	0.776674453015913	0.70691016015536	0.83697032839111	0.911254195947914	0.635776724828798	0.787030932103325	0.6458384983002	0.975105361016221	0.960704909236466
Sample417	0.847060920967353	0.639061578012131	0.886097628207036	0.892174701375048	0.883379775642789	0.763212184281939	0.898633640685856	0.884522199492911	0.740203207693114	0.883831906143626	0.877840564344304	0.863959703110354	0.886148421326283	0.7404584847441	0.581940687993608	0.884175710202345	0.710028771388603	0.78252569703457	0.882468073092652	0.627671113603915	0.850424764182733	0.739643136291814	0.875640605827529	0.806039987480838	0.73887774953391	0.82340432359942	0.818584446595507	0.837414833063167	0.662673468922891	0.837815626430651	0.656338835637361	0.865468432975533	0.854017583514195	0.687801920843055	0.665932863717494	0.895554305582229	0.811234489103721	0.676726617401202	0.681567458001949	0.6848828108106	0.612348235504103	0.735386060948162	0.609637716930619	0.801257529162644	0.826547738661535	0.648917277441415	0.787611050141958	0.910450792365079	0.894228635581915
Sample418	0.971678758248455	0.885432437277425	0.609943556683047	0.592682258949207	0.573997387671172	0.605474630123781	0.981661844765631	0.521718262788647	0.887745197499817	0.515094070565967	0.466292503783292	0.459693827936935	0.623081188796069	0.765966243268296	0.836946977890976	0.463042170806982	0.803630436135815	0.705785842640755	0.568061460455642	0.815178127951423	0.561638376007672	0.739365036823158	0.576320437759332	0.518501490494443	0.722837475232415	0.50015305749208	0.515987910005076	0.529183536591572	0.926189619311174	0.957297626773185	0.844749567526822	0.6651341359539	0.572593558017764	0.773215351161081	0.765416745435184	0.576767285114392	0.957681384374507	0.74728675298777	0.73751975927001	0.888229547907495	0.786590656394783	0.756028905050731	0.848171555714309	0.937787711852415	0.636493704795654	0.788453102534805	0.571307232017939	0.984640284177361	0.979188463718256
Sample419	0.646923670336212	0.790588485391355	0.971833383150469	0.974265008778238	0.971409703244375	0.934793455919338	0.632539062762911	0.966874249793979	0.883892226395952	0.971595323819173	0.966699334709074	0.961130966163627	0.96737557148304	0.911757476710222	0.837107892727684	0.968919718428447	0.899690673755878	0.942919436835686	0.97022057218938	0.863340027473224	0.958271859051353	0.924558349648171	0.965509519854972	0.952416474611881	0.918958044903865	0.955766581520177	0.949631915990601	0.960212426009576	0.770799502127022	0.663796726284712	0.811106579659701	0.957745984839956	0.958852329147056	0.898456518142093	0.898658008665855	0.971046863332697	0.64099249255921	0.887970931035435	0.891653694653412	0.819535839016735	0.892399342795807	0.90620963604697	0.807626332943368	0.65092021209701	0.949275720302217	0.883925925679194	0.945282007024228	0.678932847372735	0.630380184215004
Sample42	0.768988838165677	0.547705233091997	0.912844355292802	0.91602096030585	0.911057724840703	0.823214262711062	0.796469906724799	0.9118344089438	0.703282497758089	0.922954243138517	0.907395461050784	0.901654335663963	0.913577670134116	0.737211151573901	0.558806449384504	0.911171191485234	0.77505937299141	0.852603323872372	0.917197244432995	0.645739564483249	0.899189016467058	0.790327984201155	0.902132451240211	0.863247542495216	0.782226897388181	0.880134307387567	0.858741506595212	0.878790407537803	0.630597618307685	0.71700005673279	0.555603375720499	0.876170645855984	0.906569656677821	0.747406072227798	0.729949150290276	0.921470669790166	0.685728155975449	0.71113366215848	0.749013231318681	0.710382528822891	0.722161826558246	0.741390541014232	0.551006346301837	0.692726454295589	0.868623079307231	0.758382335260643	0.836052535387546	0.855976421698551	0.785709201022415
Sample420	0.730667625640837	0.825433109900733	0.981137022258318	0.982128236075012	0.982514809240194	0.959599635705674	0.610170447037652	0.974571868947284	0.865110052032143	0.982461624564083	0.976195944277516	0.977257170278819	0.97584470754772	0.930823742869472	0.868751280560696	0.978061139233608	0.93058143143276	0.959566127460039	0.980442656921005	0.89827449417071	0.974374435266187	0.94492063235718	0.971874237149362	0.968606205857319	0.941283107416161	0.971479180966272	0.966166683434389	0.975524026226636	0.784870875593257	0.615094764675778	0.800076025131424	0.96110131872998	0.973888007937242	0.926617709087526	0.929022758120585	0.983068833653233	0.688138316519465	0.922623410953525	0.932921492726421	0.880635041219133	0.930064852905018	0.921809660197457	0.851676338509796	0.678612330994397	0.960146922698586	0.924024040363598	0.965951660119878	0.752427211486564	0.614570218494735
Sample421	0.580814541935275	0.822427492366603	0.96140312008855	0.965948306474616	0.965375182846452	0.936673415604133	0.452607577120749	0.962705054607195	0.895012482824968	0.965616186789353	0.959883980392689	0.960346051998063	0.963066083620438	0.903656880608738	0.854467090986238	0.960910175503129	0.920344001052022	0.952713448545269	0.968671228027054	0.883977968083325	0.955766813034747	0.92487731106333	0.960255249846064	0.953145708874833	0.925654171301319	0.956194559932292	0.948479866899189	0.94613779509513	0.821474617699179	0.538649358916152	0.813450949631085	0.927810706440974	0.966398824616943	0.914542888669828	0.907414015993121	0.966828593562795	0.619215213642202	0.902001858031169	0.898832178627421	0.86782924710424	0.911944272840987	0.903418391162233	0.838039940087942	0.684048238780843	0.952245520821166	0.91279592565867	0.938067454807888	0.552412053482983	0.428461446016315
Sample422	0.688336503488695	0.5690783860113	0.938592485592925	0.938557812208988	0.935998026170348	0.841869295932344	0.741298423953759	0.922763566847728	0.853023139500152	0.942704227550967	0.920308079617919	0.907919986292453	0.934175100922822	0.816721236137551	0.622546661006756	0.923426966543955	0.745921688232287	0.834209431060866	0.936308275942016	0.658522757091102	0.890889096111193	0.816034352610779	0.915983221949385	0.873857150014172	0.77096357820173	0.876601635543528	0.86328289059137	0.906810850684979	0.693190316047776	0.648009792394579	0.658727488831269	0.902317301845256	0.897114637952375	0.728731375107668	0.731336829672048	0.935908400057665	0.731964382370168	0.714464472909125	0.75984960895081	0.680771817366948	0.715883937756128	0.818051509845532	0.662067989337851	0.772355257396735	0.841354104280765	0.812645067691451	0.856997449102496	0.792344900173388	0.723568684357243
Sample423	0.802013004902143	0.613134474052433	0.868067986637645	0.873902050437764	0.869986963225192	0.730653166443145	0.85939257918285	0.870707736652513	0.76056352461207	0.877405023629622	0.864649736141417	0.86231890078874	0.877305645128822	0.688331456560558	0.607661012295996	0.862509748703802	0.738084170530094	0.830908666982839	0.877518699126005	0.665033892997711	0.85868140373635	0.75475946306825	0.871138552655446	0.805186483379866	0.77043919128159	0.836717885001949	0.823535354146872	0.809351755428689	0.766337703247384	0.801240745061555	0.630462904395748	0.833860286698724	0.882068924578706	0.735727628472394	0.723460755227591	0.875002054820561	0.762728085908736	0.688894365000183	0.618601521803857	0.645636531103738	0.722847390871224	0.632629118365045	0.640687008776098	0.726924000308004	0.844222083018723	0.701763437261375	0.774769055491575	0.869347738001897	0.846146613980744
Sample425	0.689616036109363	0.593471888390225	0.933011812500563	0.931379932407796	0.928141505410104	0.846423982189382	0.822584268923264	0.913532000897775	0.86444437830345	0.93691676301354	0.910780194551129	0.893628770992256	0.925318791840581	0.817405388930276	0.675589247488876	0.914395796974247	0.66982348275625	0.803221773938593	0.926042285618734	0.695445785130679	0.872571747882312	0.831608109351694	0.911960355488759	0.864950253456632	0.796121321824165	0.866014526443327	0.862031645649481	0.903901668717801	0.708500262901971	0.758582270123735	0.690607782969756	0.899612787830351	0.878663880978508	0.741781151169847	0.743934661247561	0.926228617881898	0.777840225199991	0.724559391146489	0.742260215792143	0.639539814760255	0.718387893708353	0.803992695179201	0.709008701215548	0.826910793072932	0.846757887683821	0.808227263741971	0.852413418132639	0.801342548773412	0.816313936839262
Sample427	0.944002261163564	0.801246125816131	0.748746208250527	0.743218957354056	0.714881003951961	0.476241510028996	0.968287283820621	0.72219085906169	0.875220133426611	0.697050218464641	0.666896937216244	0.58278043443897	0.718016218725258	0.755497138908284	0.73529955598999	0.678164182168492	0.67111586478586	0.60325189442649	0.716227392852201	0.698874708241346	0.630822563177322	0.714736496526625	0.754636290073514	0.511048673056714	0.666127409586791	0.552538653020769	0.597282994874489	0.611358381421877	0.870379854795619	0.932926187066186	0.784172879040834	0.738137319399919	0.654616936279465	0.635934713884289	0.621704429615911	0.731693187086339	0.937573387593175	0.60989376988973	0.594795037850456	0.797486709054033	0.622588460067565	0.707373402761737	0.761312398360521	0.918473949185036	0.639162428286682	0.643073355239897	0.503820031432566	0.969146600918395	0.964318652760434
Sample428	0.967523314209993	0.87412792509894	0.657212392305619	0.643074567295779	0.616680534916112	0.586995060529693	0.974156040925195	0.575521511048063	0.895075206031617	0.554260857289679	0.496905696457914	0.441629650005664	0.629839969885552	0.776358232667078	0.828658051952897	0.504868567565106	0.789409986702461	0.689135362605943	0.618370127460006	0.804107617443216	0.554006258251516	0.756894922720697	0.61982257891956	0.516261408338951	0.731719701298266	0.474680662241911	0.512491153560082	0.55771085309643	0.922446465470503	0.951227904253499	0.840188042111383	0.689692224757329	0.572966196588952	0.759201427651091	0.754665824174043	0.602796893371716	0.954991182005677	0.727916130889176	0.735323783923671	0.879711585454816	0.778790328295584	0.760511143460427	0.842258371562256	0.934295406284014	0.62184249749851	0.787699465329086	0.567965883365047	0.978945629799939	0.971260722818712
Sample429	0.863854707945057	0.602331340513618	0.867792740103258	0.864509588045759	0.856645387235618	0.663020855352226	0.898300239735027	0.834164237984604	0.845907470416948	0.854555883007059	0.814814179552603	0.775427202673037	0.851493174848723	0.749673881176161	0.563799236996312	0.825789293763687	0.573587076698708	0.616381779269371	0.850235808934982	0.505092382596198	0.74939119078872	0.710765498919831	0.828892344840591	0.70085228746875	0.5678042173369	0.70210292504365	0.691132173635127	0.793022003342756	0.728319234175353	0.832353797505447	0.671697792220179	0.823966681148064	0.748434094212822	0.454551511481541	0.493732216028318	0.859144572183139	0.858545180731217	0.500594201688803	0.636579977668331	0.661941522828893	0.480476824040948	0.738658524556709	0.639634140659171	0.86003762083744	0.642976904569982	0.700593445166731	0.680089891485195	0.915255787077277	0.89049877850353
Sample430	0.544546823699631	0.844452072164494	0.983942347112464	0.985675368697043	0.983783899755385	0.964561834357844	0.458594353276773	0.980946917554281	0.92994505199879	0.985553699056161	0.979066002522448	0.977217800700747	0.980568926495936	0.949007777434063	0.895625527293507	0.981807967770552	0.9328199437878	0.966570950420871	0.98368558781529	0.915215776039077	0.975503359900737	0.956971360841789	0.980808179869509	0.973288119634492	0.951081562596797	0.975075431655562	0.972664573294101	0.978636136174147	0.834330344411262	0.574459970661718	0.859415965037838	0.970938324345857	0.976692198722186	0.938695999881333	0.940687623511184	0.983129498804924	0.601445443383133	0.933506082446418	0.935554894395123	0.876145741456298	0.936123362586131	0.944503272345516	0.874534398684935	0.728894216875182	0.968738380855289	0.936399931185971	0.968834315235532	0.518170910446226	0.475398040172155
Sample431	0.781834631219778	0.745171762704148	0.926099265598357	0.931417005057396	0.931900777746179	0.870149010410567	0.811538161797663	0.934567559948125	0.753223023929283	0.936269096244161	0.93504049091894	0.932022483668521	0.930889626061962	0.800332811133422	0.740924724532398	0.933690908641241	0.859389690935931	0.911869741322392	0.935995213162258	0.796194088452728	0.931058779567757	0.850504918740976	0.919435154694273	0.900193082897542	0.867713694581019	0.920408555919372	0.909271469403554	0.900533961555332	0.773553618611039	0.776065536560685	0.7374955759784	0.895483329471213	0.93953716806261	0.846902948228334	0.841937157592378	0.93742982092397	0.720278726458099	0.829732361108981	0.791025813025595	0.781232356924283	0.833552587517743	0.811926926138327	0.692365701044929	0.675191878010523	0.922178139065814	0.796672164079212	0.881120356411473	0.859193917194037	0.793410852102479
Sample433	0.486970671168795	0.768153081136191	0.968177780162045	0.969026677569371	0.968270465919272	0.927163816168856	0.589871761822655	0.964120321635166	0.893679488897411	0.971554078228023	0.959976289261796	0.957649456064853	0.966036420957669	0.89731006988467	0.825060274851409	0.962274324731066	0.883606164538469	0.941080099472682	0.968242019943261	0.860080453276486	0.956838804527211	0.92212639698586	0.965510211160842	0.950098284336772	0.914012904158664	0.952977767272227	0.94754951347885	0.958906435767373	0.781050024331797	0.62848991617453	0.792188045074131	0.947213528026718	0.958444784995102	0.896950464287103	0.893680456046376	0.966002234438175	0.593238609125446	0.880400992605007	0.87856996144365	0.792582909009241	0.890628217511461	0.891977862785896	0.795747765954814	0.678892190567888	0.946489993133485	0.890033944724096	0.940068138020306	0.539094216277839	0.582777637418352
Sample434	0.97841190261277	0.914604187221899	0.511487280946786	0.465393465663092	0.447123451318584	0.729255041051065	0.984829878329148	0.540482716420364	0.880371452174807	0.545217065768375	0.544805692334552	0.666244103561788	0.554157351266757	0.78424481341395	0.878655029642336	0.538250577788273	0.871934055474798	0.815291499913996	0.35226026892375	0.872063324391663	0.699075874911328	0.757168796131657	0.594057495333223	0.68483334005082	0.809731514928166	0.693269010243882	0.704890154721543	0.644542899868093	0.939766208825027	0.967293784339176	0.871832607063573	0.696167863087342	0.738693752091876	0.850415870128889	0.851278701466982	0.541735008071117	0.961777384493605	0.823790503512467	0.818085357615377	0.91712964266397	0.852432517288006	0.779539394059651	0.896102077931455	0.938041943208029	0.780515016972243	0.819089546390096	0.713762699707995	0.987386650475152	0.983330676237205
Sample436	0.924888618399311	0.695155489003148	0.758058397899902	0.767175391171729	0.749324508149129	0.488525346239649	0.94787118404593	0.756937558381859	0.810404568110753	0.744714676784489	0.724432991372699	0.693428380337898	0.747013350393097	0.667015094157126	0.593854565974508	0.723372342223812	0.636296205270624	0.649955935992737	0.76312183698073	0.57811955703364	0.702186109231629	0.653830739137634	0.758958779061346	0.583505519013236	0.647368114749341	0.632582294402229	0.642788218459468	0.628696287789852	0.812743416122709	0.899072430770985	0.677720131277404	0.725450498762081	0.739196599765356	0.585805430882707	0.568422975983139	0.76482754618472	0.897092288189739	0.51670001574682	0.497114809897377	0.72958566476908	0.571902140033973	0.575911928239985	0.673247078355791	0.860377600384114	0.693884845121368	0.58521452520546	0.540712481581333	0.954989443345457	0.943532529448197
Sample437	0.893426527411101	0.708403406185297	0.843602555191068	0.85111512972604	0.851220144357157	0.769595162844138	0.901555844135467	0.866621590870404	0.596922584971288	0.871950461506331	0.856198220777389	0.876455790915036	0.849893175258161	0.64425691606755	0.609593381134145	0.859119062337973	0.801478266515009	0.842950708468681	0.855812297060495	0.683805554343153	0.866209973246232	0.691868827164592	0.841337679446648	0.813698304989046	0.762300974826904	0.849546674549295	0.82228029749225	0.818773367631102	0.755160688946012	0.850484265968236	0.61834580993242	0.803113881649761	0.885907000387084	0.755092613124061	0.735161994632335	0.866981584985914	0.780631564554732	0.711976202240655	0.732484540728189	0.79213719524396	0.730063420591265	0.660813666365395	0.667492096539136	0.747607312054743	0.845539886763664	0.703654298859202	0.780305794004643	0.935093463343093	0.89711154625839
Sample438	0.571915353891253	0.709056801777753	0.955884813016918	0.956588405253374	0.954211053830247	0.897510427109744	0.573255255180153	0.946194646163049	0.875092679994065	0.958582624778467	0.942719001922416	0.934109574760162	0.953329435563278	0.871380458287299	0.767691396015293	0.947133376975948	0.794107192536738	0.887646373614869	0.956768350045016	0.796933567492023	0.927021341362872	0.886895168449839	0.942878905149299	0.9173811232672	0.874320702893933	0.920703735490832	0.917142177986073	0.939037919146767	0.737076304512072	0.588500173913874	0.743233721272633	0.931050201091258	0.927712391891032	0.840704980263631	0.840811586161077	0.952970064595034	0.649206000781863	0.825219443818925	0.818581249218515	0.741974236684657	0.818016280319717	0.862989620576469	0.770875969206846	0.707045718186007	0.912133975257268	0.86013743999466	0.907729385941103	0.655231792829181	0.5474487855279
Sample44	0.970150624222482	0.897643587857848	0.600008104476797	0.574780470823321	0.567085213548243	0.683177501101309	0.982825486855643	0.581515831016065	0.860162778211416	0.583375181248038	0.568217287694181	0.622823917410698	0.594082398351755	0.743677564827172	0.848937747471923	0.549542829174393	0.828962875027498	0.754261783560886	0.538845183492467	0.835332438629284	0.622877151994674	0.735755683677447	0.583939384157222	0.617605500042665	0.761277143321639	0.642844983737339	0.640264193383505	0.607288107492889	0.933460123634137	0.963320120287869	0.839836922574857	0.651685947515951	0.677102429438618	0.803035262619471	0.788636333533188	0.586792091044272	0.954733373749093	0.769984368734169	0.754348679558438	0.90329896636575	0.815414143880778	0.765710725959894	0.852886784549337	0.932131571027353	0.711627128824543	0.799400473664354	0.639903359597044	0.985623910458814	0.979063431402305
Sample440	0.95474683705136	0.849343703475831	0.666677407075906	0.644515226431249	0.654367515485123	0.571907540654352	0.972667196631807	0.617400809276522	0.81611963518753	0.650186328577827	0.606444696690777	0.662884228282304	0.689979375585436	0.672026251350895	0.77421252696921	0.601960410409457	0.780622076496696	0.729226991588156	0.643680970396397	0.764751441873394	0.683354122401604	0.610911569635592	0.660631181609405	0.55705254817132	0.674124241062713	0.637502767473921	0.622129998728188	0.530941728733549	0.895468516388053	0.942293839373947	0.782984962165615	0.689096740169941	0.720377935984163	0.727678871525903	0.725678555304811	0.658143916013773	0.93277127344041	0.702937455024969	0.677531216687148	0.863250115884314	0.731017168656246	0.684652079887286	0.793932532905443	0.904883201319259	0.716010120381905	0.721711619477877	0.535371798204964	0.978454969030081	0.969128883416893
Sample441	0.968065517726026	0.935144560244308	0.795859567164921	0.798349384054969	0.776162180030452	0.82027256533663	0.981716703931511	0.787044878913458	0.923138593352424	0.748116565634676	0.772975018089414	0.758031661013639	0.764272266340082	0.882212281793381	0.91264031841978	0.769269630518832	0.877545328466913	0.855648166391567	0.752349437435679	0.906221259993042	0.78698891496113	0.871468947592615	0.82437729073743	0.796198484926438	0.881110449293067	0.797945920339982	0.816207663806904	0.797119911181682	0.942053907190927	0.968019912142567	0.914452687057657	0.830801994512421	0.794797192142383	0.889877089488505	0.884777068074456	0.768360125819653	0.966049855135726	0.881352888934728	0.851327116856843	0.918660394051452	0.884989904698513	0.872437319094329	0.914351732095382	0.953785376016759	0.843251548765368	0.859195533432449	0.819163601605871	0.979521185964452	0.982008656756878
Sample442	0.853439719955979	0.739108078455002	0.788633828666603	0.776837692043526	0.773056645640407	0.622779151783863	0.858292977195997	0.735302443377845	0.822417280231636	0.762336663437394	0.715308033989798	0.700160630245372	0.753940396360936	0.677296478774611	0.670035555534077	0.717785547142343	0.695244248082098	0.655459696851115	0.764495666858765	0.648879987958296	0.648512611019992	0.66391576378154	0.728503765458498	0.613409208531707	0.575594548324548	0.644204525821251	0.593315437877569	0.692107743700208	0.82745002220727	0.822397103495058	0.680964384909561	0.698750902851309	0.687080430883692	0.622013138927637	0.633298785405183	0.766892659753782	0.83018552467366	0.599684210798048	0.658755890105784	0.767498808217493	0.651608638320277	0.678704489406282	0.690494953088942	0.783245860263709	0.553773894681434	0.709835245714394	0.599276169471629	0.907498832271011	0.841156665799638
Sample444	0.623939488119804	0.781693815600661	0.968733086975374	0.96831028132896	0.967780563690008	0.935752226735563	0.40942612294925	0.959700313232518	0.893355118942271	0.970922875189426	0.960773026200461	0.960155607626523	0.96467320736883	0.90676641100471	0.835799501967636	0.962744394212066	0.899973564969601	0.938521824569505	0.967978574693184	0.860651024397031	0.954049228398222	0.915942386182804	0.958187352873583	0.947174107863774	0.910137727772092	0.949406166639523	0.943936381245735	0.956203994914952	0.773199083693642	0.306311640162774	0.771238227294291	0.94380104366688	0.955223176133716	0.898949000528934	0.902501750347544	0.967944800377076	0.650099516412328	0.89048025878554	0.901321187769816	0.851619585605957	0.89416272376881	0.902834083862218	0.834552859394277	0.713199532507471	0.93796881503933	0.907946903986501	0.9424254570884	0.657919777772287	0.403285444719113
Sample445	0.609817707389029	0.626564842613885	0.946072524298851	0.945475811322522	0.942043068285989	0.882888965411948	0.680764378871107	0.933896778996748	0.869285880536062	0.949992089403384	0.932083133123426	0.923490370580775	0.943010580548073	0.85604182852664	0.731224903398816	0.934829880665832	0.79804373930738	0.879540918707675	0.942840078925747	0.754184384898574	0.916081119547299	0.866853475843434	0.933542417531587	0.905154531257339	0.848374667333126	0.906567444284203	0.900039781020698	0.923542120928135	0.670542937548114	0.604472909279939	0.690616358142897	0.920901023406919	0.92018349091551	0.811663230889452	0.81208231488288	0.943018507317833	0.673752731809422	0.793689689856123	0.820531127898893	0.731949517134586	0.798443594483002	0.847499362039397	0.740679970381956	0.740865846241332	0.89229292312811	0.851127819280758	0.894902941320831	0.708929060801757	0.661767481938275
Sample446	0.842104419257805	0.56880555892246	0.874144623738471	0.870658785829735	0.867546613214915	0.716519913336142	0.869096934852939	0.844907163598979	0.814485292852857	0.877553487944675	0.844076339412652	0.837844070186429	0.856841741431522	0.670194972320353	0.49465984416711	0.845737313020601	0.644582770660606	0.733711248774533	0.870075968552479	0.525036922454404	0.810768968074146	0.66714804005399	0.826888100742435	0.754533447884135	0.630794635987793	0.775059462734347	0.756347380196636	0.813820746592137	0.737925011424351	0.795027725653659	0.581330625510747	0.807313337820982	0.832757358332993	0.57056701359557	0.597919097996605	0.866685379173035	0.82828301659004	0.564196197810847	0.641069522016582	0.656023678276782	0.591059773617113	0.670289023064203	0.632365117819898	0.808382979166674	0.749797095995032	0.721492004100007	0.740553101448394	0.904567084047425	0.855895943602391
Sample447	0.970351109421855	0.890245823940551	0.585683336568663	0.558915323204463	0.549421709261868	0.624102475544256	0.978288750483447	0.521328758920388	0.887856294145379	0.48766142680959	0.443995380179848	0.496616134335844	0.593414319081357	0.777153615606448	0.846487346601072	0.452140559325523	0.81512111835659	0.720014256395405	0.542947888189912	0.828233615033896	0.562938495377285	0.758622281491255	0.578393906287885	0.540071189731299	0.753085720384426	0.526962656111729	0.54862190734339	0.548412325874452	0.927254237148642	0.95519066969883	0.849379355049659	0.67261935442598	0.590535456673435	0.785812901844726	0.788657060836564	0.549437637978716	0.95857694248927	0.757227531082147	0.754836686092137	0.893609760975978	0.803379793077071	0.766906597143679	0.863928785436399	0.938617855038241	0.650239310625124	0.794611640583779	0.598416942058055	0.982556295717879	0.975623864867137
Sample448	0.868080883907195	0.669233130045662	0.893865131481005	0.895197813356626	0.886243847315812	0.738784567973486	0.911462294572314	0.871669686460713	0.812589035085322	0.875954026111733	0.863550729189818	0.838701257777121	0.882645155391069	0.775718498204379	0.615537941817489	0.8716544595983	0.656759936111507	0.70203206283753	0.877649069863753	0.59765253568814	0.820623093699973	0.740262115599233	0.861610746142223	0.768098612285974	0.63233515785254	0.780370266844505	0.769813353604234	0.826561584942802	0.69814315777334	0.861506953369234	0.722961202281959	0.869515834385102	0.809700698176704	0.578764921865767	0.592217690916797	0.889938568998725	0.851979225431183	0.627347448323283	0.700381203327933	0.687393719158907	0.556476453407158	0.782413550631932	0.641251984106934	0.856619151553775	0.764048271611269	0.694523502584696	0.755188273308867	0.920044166061512	0.907466043376033
Sample449	0.799507635635329	0.526587537152305	0.913733919781978	0.910265195349811	0.910057785228253	0.781671214090662	0.857046879020167	0.898006637024901	0.819812417505631	0.919803592467501	0.890205982422449	0.87277205220557	0.909790606832484	0.769994666387975	0.526250106564393	0.892880681246495	0.662182138707673	0.769663962992598	0.908825542735501	0.543470047208557	0.856761641200245	0.773622610803817	0.896705213758415	0.821942047221681	0.701868869524747	0.837321407975214	0.814116499343406	0.868165615522055	0.681346907181112	0.784324754715967	0.64061301308334	0.872467602385581	0.866009668292181	0.630400319140029	0.616470367334549	0.907299257340209	0.794675286717644	0.603190112456721	0.689201477356274	0.649522162776652	0.612368917293389	0.766177004841215	0.559329103235615	0.803078641986828	0.798883911155065	0.756650911336011	0.79950859048025	0.88338993372245	0.842122678980746
Sample45	0.963463249660306	0.854493264569104	0.772810714396027	0.76000505202742	0.739856763977659	0.670569136667274	0.972832648510842	0.670008062595899	0.910445564830109	0.652507712452341	0.656860715244854	0.598834249012175	0.701894967089987	0.797337477411038	0.820058951174599	0.66193659339702	0.750693232504509	0.622541321685579	0.718849379462941	0.783025951222453	0.515964375384743	0.764015852650918	0.627502830180654	0.59991522429093	0.657193017916132	0.53925240612563	0.499856305564568	0.688773265931638	0.904065432225754	0.942521160545628	0.839229842980169	0.724829035317224	0.483743502579509	0.72190074220137	0.744627401567331	0.73891639395736	0.955644890707208	0.722763850446638	0.768228495002064	0.852916577338674	0.753325423848347	0.790291035396244	0.842160731272172	0.93900421885252	0.500650344070152	0.799784098709246	0.658295166765514	0.979011463560649	0.971695406383278
Sample450	0.937008547546227	0.806741634404465	0.820977060789752	0.816770515695099	0.795266571288225	0.62885684242423	0.962623026632083	0.733067651497904	0.906141361964812	0.743445087114091	0.716308108917615	0.614209365881312	0.777172703276069	0.800517642226417	0.773665938459608	0.730480715163821	0.640311144333786	0.502771832846545	0.772097012748876	0.714170814372921	0.56584956679852	0.740004070704386	0.731605715276312	0.579095388593705	0.56656256582834	0.505023803825787	0.517008256820628	0.717227901138067	0.865424065710802	0.925285357032026	0.814738903566701	0.784301234919235	0.485086706599428	0.614035739171334	0.65438687237864	0.790997574840326	0.940647406030337	0.648508199056419	0.713884297121564	0.787034085498228	0.642643120035078	0.792790107156717	0.800165559839148	0.933129415310442	0.409883785149044	0.744489798631589	0.625453146573931	0.965584331605505	0.96004204956138
Sample451	0.524443041671245	0.753785508654107	0.966941247555358	0.967446356171799	0.964943725101253	0.929044570442949	0.674502017508311	0.96033259242578	0.90732899125093	0.966686633974636	0.95884582038053	0.953256565599488	0.961520688182553	0.917065979820414	0.833041206666195	0.961526472141372	0.842884558155977	0.919510869052052	0.964636360253791	0.846287024707097	0.946500014038689	0.92296322383662	0.959562264378085	0.943820823462649	0.905941990599168	0.944237753003246	0.943938077154503	0.955208860233053	0.738988701230692	0.653937416736326	0.806011151975676	0.951383249052171	0.948626989748496	0.874157897849958	0.878361839475629	0.963429026543515	0.659087655596642	0.862670300148418	0.877521862929265	0.770531617475854	0.86660470878309	0.909618096738204	0.816521295168974	0.783549073166627	0.937232013712277	0.894660947548672	0.936605336316427	0.58083166431763	0.670203560510996
Sample452	0.726272137135203	0.711453250188868	0.964992582056372	0.964301014868086	0.960944387698725	0.909179113727328	0.834641753319125	0.951093919964853	0.905359709293825	0.962271263457062	0.950374493797289	0.934673882742407	0.959799733513942	0.898031240519672	0.801771159606487	0.953953295344275	0.775043467849631	0.884173072431119	0.959863595983618	0.797552096606457	0.926323539920933	0.903041735273707	0.956061582189574	0.925288233272276	0.876646487863737	0.924491065312777	0.921408064978622	0.945819828919057	0.70333629097818	0.781649848791192	0.781650641353733	0.950868859421244	0.92915537400294	0.841947803211762	0.838793143021583	0.958670185209631	0.7861134416076	0.833621509104915	0.826680280945894	0.70517415601727	0.809874785823391	0.888291310753168	0.800699287847143	0.872155156877021	0.915983184395469	0.863770751449786	0.916016726218275	0.785372418125182	0.831671445291292
Sample454	0.612915223758095	0.896161044378582	0.989085255688616	0.990263988560819	0.988660114474866	0.976647218428371	0.544773542032413	0.986539103735469	0.945968634976583	0.989550324772047	0.985389076204324	0.984736165456652	0.986189232215155	0.961203040037884	0.929495522756454	0.987311966341675	0.955340562246491	0.978471453657979	0.988627696718291	0.942551430315047	0.983145032358518	0.970766352721029	0.986923959482483	0.983012259821415	0.967992290586368	0.983988829002923	0.981463295205882	0.985660928249162	0.888037830789475	0.697209556941702	0.902089620446931	0.976638521436177	0.985372184818599	0.959558674653076	0.960119885130275	0.988638205300959	0.709664703266497	0.954859682626094	0.95429646147596	0.910426319998332	0.959925674179291	0.96083405788094	0.904968702429661	0.753992599326696	0.977322033158811	0.952133105905566	0.980186421555892	0.504898542981055	0.584043418075228
Sample455	0.958989434298541	0.837959850861424	0.700821644737234	0.68627057668631	0.649935643225546	0.505500795118188	0.973929489495998	0.62586694572343	0.886711713258638	0.625323381899605	0.572492770145271	0.460354988169263	0.68001427437954	0.758849757263141	0.786952440310818	0.58349770156633	0.735793255963935	0.641065548051324	0.658798367313193	0.755052270802476	0.571744065304118	0.717586305780794	0.677633551288588	0.480419485085943	0.698915483287154	0.456427425286606	0.516850776152826	0.5610788133165	0.897305581598388	0.942097201978117	0.81119070555142	0.703035620289405	0.577400354764601	0.712292937900204	0.700210692485528	0.675064081997099	0.947808638472246	0.671351959589272	0.663665287635617	0.840786480370498	0.708847457991078	0.714296164107098	0.807878243511293	0.928676716383144	0.616181085265785	0.719968376461712	0.50361491966506	0.977851805831852	0.971295849949871
Sample456	0.602985720109932	0.863933014775862	0.979245549811764	0.980146732258396	0.977569274906536	0.96112554499811	0.44714088578956	0.976149650252176	0.921003055682301	0.980819593347877	0.976813675199872	0.975340357566052	0.976747027464947	0.936929289350353	0.895458607974524	0.97824679797705	0.945980077616111	0.970563895712568	0.980342429834881	0.920428519188063	0.974026738490154	0.952517011035276	0.975142592990366	0.9712644274579	0.952372758075475	0.974570588170095	0.967349366009917	0.972872821239991	0.875141345302161	0.62769216784467	0.866088246722302	0.961450694384189	0.976851892291313	0.943202714097149	0.942852369858025	0.979701382129776	0.668293896472481	0.937165539277201	0.936432721923892	0.895306195877967	0.94217832698026	0.935946600919375	0.871924952653368	0.66087600975369	0.9668076924015	0.933572573425395	0.966904063719631	0.593928598820819	0.460751634792387
Sample457	0.626678774278507	0.800720695163303	0.971083314821557	0.971647809187433	0.971453034527654	0.941200025397617	0.403180419981058	0.965216466707698	0.885291406078393	0.973949071474307	0.966245308063387	0.965689218724475	0.967179265175208	0.898714795567702	0.839383633923912	0.965888523815851	0.914218017346121	0.948577766601684	0.973309515321878	0.871611474265588	0.960194981280673	0.923261157746972	0.957011677521135	0.955375272013465	0.919905833322279	0.959697338430015	0.950085666706163	0.958881798843293	0.798247779811176	0.397532439769248	0.783670308203086	0.939720907178675	0.965101051756304	0.907875137435652	0.908936105252249	0.971578138053919	0.638586735463621	0.900453798188227	0.905132334575644	0.858407097188129	0.907448166124669	0.901257966221481	0.830707208988421	0.654571702195254	0.947830919650388	0.909874255608525	0.946820370314162	0.674053894609109	0.361027890877416
Sample459	0.958475743083237	0.83601155394291	0.704739411301925	0.690640797279501	0.648945333375176	0.503323949342781	0.972894361175301	0.646856593191325	0.898246926699253	0.644023588463917	0.580574222665811	0.487984747694325	0.671908157143356	0.766769707061048	0.789398074790338	0.581911898320566	0.740291670212198	0.655172598999678	0.655066179894052	0.758921476152849	0.571341921047421	0.732779511776478	0.701443848624686	0.471322291201292	0.709701283408394	0.456581983333379	0.568720093000821	0.581525807769169	0.8962500381064	0.941467639919046	0.814742508875297	0.701092847078716	0.616473382972216	0.706967835694821	0.708454098932605	0.659280190919448	0.948008926742506	0.68244878744067	0.670352943511352	0.838320365769928	0.712062450657049	0.722047038593897	0.810941504909139	0.928711242327036	0.618183206897269	0.732069901531042	0.522131703003706	0.975303299099388	0.970214728454402
Sample46	0.973929937095666	0.88730058543091	0.682941468828364	0.687667129516813	0.635705563536421	0.649705647911132	0.980959723511009	0.637776757887025	0.905681941351189	0.503440903385316	0.606399905590245	0.533121434602735	0.580890217775653	0.807703742016109	0.84137397423658	0.610848770282975	0.804196478016049	0.709252448536072	0.618033777229178	0.814430972997546	0.576492483128819	0.780208089306277	0.627824066467897	0.612591593442699	0.759434695071976	0.555928670338307	0.571352142577005	0.634431915076452	0.927016800646724	0.958093294388875	0.856540620846456	0.716467528836695	0.591693090379342	0.786135527463535	0.758773743922845	0.67879347374003	0.960379649389646	0.75916609541005	0.767392253558356	0.883377536546552	0.799831647529303	0.78806459079725	0.843337356593031	0.93877598831028	0.659120036465585	0.793091495008525	0.657680402107632	0.984147998706046	0.979386404340038
Sample460	0.835606120699836	0.578546583466377	0.877042978834901	0.885306038167281	0.869439180570745	0.726340404670386	0.889399199095559	0.861322590399986	0.827212866994631	0.854561426107262	0.846029543564289	0.810311700652491	0.857837659448363	0.753506246977173	0.568816103289938	0.853532301069059	0.558275612556584	0.658700270879408	0.862493069868185	0.51256612778548	0.763093570494313	0.744245458278467	0.84535405409135	0.756186586441535	0.647349816260425	0.750526493058658	0.738345645012576	0.811176409861698	0.709727302940735	0.829498777672169	0.666930405318147	0.829672407214597	0.778563016037534	0.543475866537449	0.548188475722417	0.881508417649226	0.842463282910761	0.558280970556628	0.640652994715504	0.627016821397019	0.535519468059654	0.729986478702113	0.632046833624774	0.830303739387039	0.714029495115966	0.667937566786784	0.739686538565363	0.898902053282185	0.882552358185297
Sample461	0.764426522201872	0.575469547643759	0.909611933481108	0.91133933445075	0.91342334595277	0.800021153540704	0.773088708147011	0.903084036336716	0.779061083501948	0.920040285200599	0.900864985158044	0.895462889453151	0.908169275453954	0.738559712964138	0.544853988145045	0.901573972394208	0.75523597689843	0.837121183652516	0.916761290140264	0.634477884033006	0.889334931251989	0.770002321146469	0.890678774891064	0.846874666616728	0.750510111815725	0.865486517174532	0.846665051424466	0.8678863297005	0.686006961560134	0.702373634150569	0.602845709061123	0.85900491655803	0.898868092266723	0.703294094125577	0.69882712284414	0.916408759011635	0.71605334294501	0.677119262644834	0.72628277425849	0.692704648912824	0.701181398425047	0.74881056316259	0.581453709481262	0.691553340092543	0.846955491677585	0.771112266335642	0.821584885243391	0.851311324462621	0.751789374323929
Sample462	0.949922945152094	0.805000450504596	0.714677179192134	0.705452857682997	0.683116178615924	0.476683117564255	0.969354112110191	0.699354416412066	0.851368225659233	0.682436362004334	0.630894856607114	0.570548553014822	0.708291109323352	0.725079387707227	0.736718516276531	0.637119443948995	0.6986078768456	0.626937221502387	0.681415882385567	0.70692386261114	0.633918333503971	0.683215187022325	0.735586163274381	0.473490774003406	0.642194152528061	0.541817964236645	0.576030633148401	0.571174671226108	0.872445027973837	0.936881848851428	0.776508951911086	0.716397444718466	0.660666961156194	0.637824994120524	0.631686141726023	0.691519634196448	0.935973837318567	0.612753714762974	0.621924054640548	0.810758538410689	0.628982413390815	0.696306806797295	0.757643299011606	0.910762530613999	0.630495757886007	0.659623080776366	0.448553435693078	0.972745756074186	0.965612529580423
Sample463	0.767774120525462	0.598127775578942	0.882009373939592	0.873533782852338	0.872391792352186	0.778784488583984	0.768847428473372	0.863395500549528	0.760393397670746	0.897193953569095	0.860949341300563	0.869418920608029	0.857834316123515	0.690720398247904	0.567573251672855	0.860075520268108	0.741620849335795	0.81456165678733	0.875128309337852	0.636974819154652	0.846699020191223	0.727545604068824	0.855112236907925	0.815144065409246	0.74010173762523	0.837391600600225	0.812157337996121	0.850737895736505	0.688395244768	0.707907790579426	0.56210857682659	0.812670819337486	0.87022459964987	0.715337593803961	0.706373123353381	0.875812214355002	0.718555712016603	0.674209246096305	0.71227455377967	0.703435494609645	0.703454271832608	0.676263658409137	0.635506704217352	0.695833999660769	0.812415088579851	0.731064471845288	0.793867942744479	0.83632029391611	0.755607477745444
Sample464	0.695737461364565	0.861142096954064	0.984992818584997	0.987350555271163	0.985294764407411	0.968394654708406	0.637806489015658	0.983241886117889	0.910844461530271	0.985787185277728	0.982752760883038	0.981669857628521	0.983646498034333	0.950745853583881	0.901309807858971	0.985650120465824	0.946265978158485	0.974284856935131	0.985644963571369	0.92141461577572	0.980271779826869	0.962178818812904	0.983032944481282	0.978651936443418	0.95947729682245	0.979501869330302	0.977354262066964	0.98237126604037	0.85316440986688	0.712607006585884	0.877128462379285	0.973444493168825	0.982503590993759	0.946283616126225	0.947069842950312	0.986375776703033	0.686964642939025	0.941517639750761	0.941969462083373	0.883313447642274	0.949289871599953	0.943989957706793	0.869508259487475	0.672902484000586	0.973876934444711	0.933810589191541	0.975217581068427	0.688746260696864	0.650857692710599
Sample465	0.744333933945717	0.613231030693636	0.929423835767957	0.929787820046489	0.926790541055213	0.842549650522762	0.734466031532744	0.915050676808749	0.801569947347124	0.938956608969413	0.917453926652379	0.913291843458773	0.923943557429036	0.788129907708547	0.632551869117471	0.921315935433897	0.791334572386347	0.864118518343509	0.926793383570264	0.692399768462931	0.905295566401798	0.792079781854033	0.908399685182023	0.876544004170717	0.792107201847215	0.884682243988412	0.877954166093411	0.901776628395469	0.620157526724897	0.634649342413244	0.600497864843484	0.891550031632805	0.911168128909946	0.762317029874391	0.767068015529476	0.927332106014241	0.701931797210569	0.749451389062841	0.779550456260624	0.730809275178008	0.740126029475253	0.791877050069022	0.679910356878094	0.725643460705589	0.867355597194093	0.7997058845184	0.864854561574481	0.814260736415858	0.72454145724032
Sample466	0.933313174395173	0.744038661277781	0.724121316454324	0.719109210214699	0.696714621017145	0.41855662546808	0.956347724054245	0.707552976177702	0.811762356878277	0.684540586152596	0.655522809165211	0.606490293200853	0.706616949970647	0.666834850781873	0.647049896149092	0.658035910183798	0.641290858235355	0.603799161030219	0.704416556366846	0.634402797743383	0.652253084819317	0.6468438551584	0.720602070316253	0.473971468660085	0.61868778257604	0.544429981977197	0.573196360132616	0.564466102188727	0.833561425181672	0.914340740469521	0.713635220763053	0.70205244630523	0.670559665105217	0.573500356268618	0.560753485080398	0.708220173190126	0.902091749870334	0.529886743155672	0.522459804644962	0.752653145055773	0.566496890949508	0.606562255112307	0.687007820907412	0.867157011104809	0.647049577851176	0.581238699788485	0.431642968504518	0.962604300334473	0.950444053091617
Sample467	0.629089279897442	0.805553659155662	0.979325141980274	0.980295122492862	0.980232242515945	0.952138879366063	0.563401545129501	0.975554823716847	0.905081513700708	0.983408487407127	0.974285272651384	0.973487088786228	0.977307838858232	0.920083142429956	0.851709215314991	0.975922180638461	0.919485632256321	0.954905023949511	0.980459817698577	0.880532320634277	0.969580945375325	0.938056565788601	0.972863458004323	0.965861766306036	0.930725340511678	0.967984302687859	0.961889386521718	0.973032344757621	0.827261771126176	0.593942992952952	0.825229126035972	0.959175003238215	0.970579928508854	0.91497274987569	0.91452642202597	0.980068036195174	0.69011046490846	0.90608461413259	0.917490248654107	0.856677273494184	0.91116713198984	0.92377676414112	0.835021422701443	0.725113897130265	0.954179102236373	0.924685920488734	0.958750248146101	0.696562033766536	0.500868105397692
Sample468	0.971850821610585	0.898933450111686	0.546936411795006	0.512653397135917	0.521990641716081	0.651197960714058	0.979445574725392	0.511471748543623	0.875128246252376	0.50551976726521	0.450309537353086	0.540577642570272	0.588206146565981	0.752801536951086	0.849981814944301	0.437424596526675	0.835282014239982	0.757029016862321	0.526842553309107	0.840474132769927	0.613621238236048	0.736493220928323	0.563185193039289	0.58604418252577	0.75339022183513	0.575106441415889	0.594618051365193	0.542986615469927	0.929873341332405	0.958131186720837	0.846701633333033	0.647358837730371	0.637247538455731	0.806617637866534	0.803514894723584	0.499157624139318	0.954462205285905	0.775493066029845	0.753669236943014	0.900974930156301	0.819306318599569	0.750290660168472	0.860057898789387	0.929850419245332	0.701537264281807	0.801542307899323	0.618708501723224	0.983474628032742	0.977609351053957
Sample469	0.889631083910261	0.70696756071249	0.860924667525195	0.863309360132161	0.858754336146606	0.776291180997587	0.901331327386651	0.864599029149892	0.588530035081684	0.881821277833049	0.864759638734748	0.882185246949112	0.86843456046151	0.661875491178099	0.626686870803077	0.872506171305331	0.801726142724387	0.845378274481527	0.866177751442574	0.709735318082095	0.875494998683956	0.669362281938357	0.844402225058689	0.818378069195937	0.760969417742892	0.844371700233503	0.837034120940347	0.841488224433775	0.740032880343629	0.847333246872932	0.647754234890647	0.847184137966936	0.883954941055714	0.751612521862882	0.75097337717486	0.881814085148732	0.792394306182292	0.743541822674535	0.752214490151923	0.780987089891699	0.716671625154203	0.691373304192583	0.689920792725652	0.766662497373282	0.856028148033855	0.695980132275379	0.806641787869862	0.932838299908268	0.901843911233674
Sample47	0.970550096869109	0.896082278158064	0.584830467420622	0.571900954774666	0.538145369366707	0.677606460017548	0.980564245398667	0.570906653895514	0.895356372847701	0.52789804479265	0.533630121197741	0.59501995966572	0.540532637069646	0.781666699948349	0.854427652863861	0.517210077973301	0.830357514554849	0.76113671262505	0.529835651347668	0.838302630353695	0.589303505703221	0.770083052942288	0.61002364417854	0.634649572714823	0.781909792810603	0.621757294605777	0.644424782768689	0.638266966950384	0.932501222632923	0.958361805227074	0.847144550647678	0.659885528426352	0.684870123746483	0.807326881694846	0.801306079972999	0.563049445408913	0.956511718153707	0.782094246893346	0.759690508066047	0.899499784678121	0.823731816529572	0.761409342058725	0.866201577865832	0.935741580761252	0.709018195762522	0.796998750239177	0.669817087214474	0.984230804741471	0.978194755561122
Sample470	0.485724171664548	0.784350802839631	0.978705369855489	0.981803047429322	0.978640032143529	0.951370394302578	0.62731930552963	0.97538583063662	0.915119492853767	0.980327453335533	0.974499107648207	0.970087178485358	0.974782945735936	0.937760842281244	0.863170039519677	0.975957886294138	0.869850737088479	0.937814387076101	0.978133131492645	0.879796952512959	0.966176704559682	0.944240539037589	0.973662235998723	0.961608613481015	0.92990612415387	0.961375028113628	0.96120920654322	0.972963157564709	0.753574101602999	0.627239466696887	0.826571076758046	0.968770801045376	0.96295826517993	0.904897173574329	0.909642357320943	0.978934964980153	0.623063226505684	0.898094322435072	0.905688378954763	0.808498732229283	0.896640006870624	0.930627630977179	0.846101252919039	0.792938518455137	0.95386482383898	0.919321570413403	0.957201745387209	0.485005633975643	0.627787743874582
Sample474	0.614653017356343	0.677226805771647	0.942529397943329	0.943171115693385	0.941980579046258	0.880193750957085	0.617128202840793	0.934682975232468	0.840094072592532	0.94726509073506	0.935720803297735	0.930108447096866	0.936158999729579	0.839297265401953	0.719882695544591	0.933809452320432	0.832902625481899	0.901161733483042	0.942143167142656	0.774224800555324	0.919732187910092	0.86193267729038	0.928505220405974	0.908111272205092	0.852402338961904	0.917458801759139	0.900476936072805	0.919679355781074	0.730127215208965	0.613952382224137	0.69575399894791	0.90345892982404	0.931966669750829	0.827349619592899	0.819551535109784	0.94077725702584	0.612976593840426	0.804297967071314	0.815837644497105	0.747579294174465	0.825777745021349	0.82855441247386	0.707795722004949	0.619434373202951	0.903213240337199	0.839080215762312	0.893692773422099	0.701435586968841	0.593527088819474
Sample475	0.590049925765753	0.770014549206576	0.969481082455833	0.970825999662887	0.970033392840719	0.937405388809506	0.473112169925958	0.962218467973382	0.900502342083035	0.972204387619971	0.963294627319417	0.959214551920133	0.967464409021419	0.910484616962962	0.83068236689779	0.964927343121211	0.897586230140853	0.940648492861327	0.970085426249459	0.857867241212302	0.955862182468885	0.919800321889323	0.961914276037769	0.951556448198871	0.915388095749272	0.951181783548601	0.947769634114565	0.960135256183263	0.754098111741191	0.445411767305042	0.775886381526363	0.950628164206052	0.957721833546408	0.897568592268817	0.897555801580765	0.968959099517123	0.635923569487866	0.886493383845389	0.899236299843083	0.840443827356346	0.891253554393663	0.907743235904477	0.829959188123673	0.719249532894535	0.94194423292865	0.908695667454992	0.944733481238435	0.623712398562122	0.440846522753241
Sample476	0.896683053077826	0.833271693852373	0.898558613723069	0.914733652903942	0.901245096095567	0.824257278000307	0.908002258278927	0.918653441233657	0.726757903705417	0.901558750698923	0.913254598720256	0.905530498887101	0.902700511488093	0.762499601552995	0.777300016746366	0.913546159505322	0.885475728379417	0.918695230205022	0.91362579273475	0.833684955798538	0.915620580040823	0.839073346382252	0.909935362644636	0.87957260215203	0.874575721240614	0.903085208855863	0.892204819919214	0.862404047777411	0.863748780586808	0.885737026241041	0.78877951343096	0.86777766302826	0.93595837273408	0.866265710023165	0.847790330903358	0.920750248755891	0.799553685957541	0.852063956024724	0.792099290721338	0.844622126775805	0.851093336381094	0.769993950052492	0.746769274049998	0.695105099095934	0.924959151572423	0.709415391451427	0.86139310702858	0.932223926378613	0.896603734968067
Sample477	0.904774733373544	0.768976272622796	0.88781914436508	0.881967318801512	0.865999698064105	0.761667899293758	0.95197814418875	0.825635379393489	0.931238879883699	0.861835981125788	0.820013481494512	0.765628934551689	0.85946556931552	0.842409967820932	0.794618805135594	0.821763768655478	0.609490957916308	0.645834465072185	0.86045844626885	0.747790426086522	0.726867372583633	0.812905703520479	0.828661860020049	0.74552572171598	0.750718318560459	0.703525112100058	0.741392133165443	0.837918638267397	0.845380781397918	0.907310060263432	0.813704454074629	0.851001409577879	0.719838300356722	0.704208470497633	0.741636039234712	0.855888353152548	0.935821464034942	0.710136165723573	0.733998612723791	0.721204935180929	0.710674510560088	0.806590940945384	0.836059590791968	0.943743815764594	0.696051887083633	0.797953176232106	0.765650862008285	0.946224467112659	0.95052606719679
Sample478	0.900948968075052	0.641181108651204	0.818045319710854	0.819383659196984	0.807416860381307	0.570933873517413	0.923943224654593	0.801820779631366	0.752471330198169	0.807036777273684	0.789800239708419	0.77941783003971	0.808297596812036	0.64216009488589	0.516530975294707	0.798436752232042	0.653812017539957	0.69957103176511	0.812184616131939	0.570238232195347	0.781163797804936	0.632948479340542	0.793247698874488	0.658277924730131	0.638746201368926	0.703094363387662	0.717789076968234	0.722182141074576	0.770525407354389	0.871765931896994	0.642340885327845	0.79037891656021	0.792289561045935	0.588075881334202	0.578753567927113	0.824333721472779	0.845825207127876	0.565882266527861	0.524346908899127	0.682032161797419	0.543507734237535	0.583740900404817	0.623563267706158	0.802266289743003	0.756819948140549	0.551151975933654	0.639292342871574	0.938433015094499	0.919262531144617
Sample479	0.80606422257077	0.541392233928494	0.866817736491691	0.865090349788494	0.859312181556523	0.691793577098939	0.87449488410582	0.861239849990751	0.787675229170758	0.864221426381594	0.844807467902598	0.828945868107558	0.861754201209686	0.689577332644349	0.538890672871305	0.846235977202897	0.646457033405949	0.763312697068162	0.867985961242161	0.570943618267173	0.822496569020605	0.743052212813064	0.860314390332121	0.764127925402641	0.721624187314022	0.797425528382709	0.774612075160885	0.79189857531529	0.737123008838144	0.80941514123	0.609786230526335	0.81805685405057	0.849789575829697	0.653720685294864	0.622665512215123	0.868506782564349	0.782076499622635	0.585596344481811	0.564812621403871	0.609599030105549	0.635190979582438	0.637295001412442	0.567834118040379	0.774982006958937	0.799534976344302	0.678151033483283	0.722450001893551	0.879075773623669	0.862004587859842
Sample480	0.97368906175647	0.902357361055179	0.557305618639131	0.534139301898966	0.532399113502959	0.656191175839585	0.982258818491844	0.51069370999772	0.892163871611862	0.530775370476234	0.42969486095893	0.546369104312462	0.586814487905613	0.784112171485104	0.856790143313196	0.421783013148835	0.832457380532134	0.75623978639943	0.503399630267638	0.836468525471161	0.596798687757	0.750136598100189	0.58324429567905	0.605097699917238	0.769068424207042	0.593239318238654	0.609344191082322	0.606179200383604	0.930540953544736	0.963337055225363	0.853690373482021	0.676228622360355	0.649760909572671	0.804663013532487	0.798905497257338	0.499323858111971	0.961759547757417	0.76971517541761	0.773017951551258	0.903092422211961	0.812834307245018	0.770422264418059	0.865866195522493	0.943197898794909	0.69249713597495	0.807455863498461	0.626310709577492	0.986134595088748	0.980382898753039
Sample481	0.759809208101089	0.473552962289073	0.917459587436824	0.918371510067509	0.912829997159119	0.81361478142212	0.802991942613759	0.904507221676211	0.798337888407245	0.918713205948563	0.899852744569553	0.888362442667664	0.911717432819858	0.758379247853513	0.575214170254921	0.903846624721923	0.703857071050181	0.811380449233134	0.914779188979818	0.608928844263643	0.87877088657244	0.793762816641723	0.895208396406592	0.844587690622052	0.756031635054424	0.857231251701585	0.844732001207849	0.877804784188191	0.602341776428179	0.699443520532968	0.552467823053297	0.876585058258113	0.888798667164774	0.690842267882875	0.701823436808777	0.917887847752883	0.750512806914466	0.676993545279673	0.717620201172344	0.656999288318281	0.689604937539183	0.757030270529492	0.635868319881228	0.774098007868207	0.844126022345308	0.778930639013844	0.831985981196365	0.842457031362725	0.793711205083745
Sample482	0.977435681311645	0.914582575834367	0.455184837716169	0.415396750178853	0.487301712684071	0.723133406595915	0.982292632611142	0.500239975325127	0.88312253197041	0.575741990692374	0.474712029567787	0.673507101855766	0.577806683158053	0.775610296068997	0.872783090668441	0.469588681209028	0.875072257847133	0.82054047005186	0.518379486595209	0.873849884178826	0.701660307828477	0.746842279096935	0.551454288337881	0.678582533969604	0.809904111081038	0.686461281131203	0.709662451492583	0.627959253483174	0.93887269703668	0.961954133033809	0.865032667086614	0.672192743499646	0.743537811185682	0.851860885542548	0.853608072183303	0.441179646979672	0.95927801804191	0.823343899789365	0.81250294530312	0.92194035771369	0.856766284507706	0.769924098292308	0.899147460642484	0.940574978392871	0.782060089841418	0.834953943307428	0.712150743528075	0.986685795488179	0.98084292619035
Sample483	0.878543850280953	0.57198405450371	0.872833083752514	0.871766908211362	0.862159691343278	0.677906990409194	0.923864253427821	0.846528234614659	0.805258668452093	0.861332480094456	0.834996900353597	0.808090103110681	0.86335160535654	0.719362949830547	0.487395144683121	0.842550134320313	0.566103629820211	0.643303286374597	0.859907662829756	0.458240330551499	0.789944011312741	0.690632223522907	0.835770589790693	0.71905859820318	0.572823360255191	0.739163747372894	0.720171147354498	0.802443034294683	0.711252826694891	0.864660729279592	0.653567874801978	0.840588557420436	0.787317758982987	0.446051989705784	0.44472258133463	0.871778426567538	0.869138464019529	0.491372979807398	0.616722634851991	0.638700361840456	0.410781582895182	0.718147058839496	0.603272579668623	0.861459579232478	0.730156748882362	0.656926787624966	0.697944040113658	0.932293464111039	0.916904721765852
Sample484	0.977666712830534	0.912561672853292	0.600639271061811	0.598237710656186	0.565986372899388	0.688113183937518	0.984676435919636	0.589666959860422	0.895755962104372	0.461719950483359	0.552637990835749	0.571146070995351	0.598049309709173	0.804436019767338	0.87082193589848	0.569925275332586	0.853769889746422	0.778724342347285	0.514320715411068	0.863246736268835	0.647820502994082	0.768636886944981	0.629186775735654	0.634737604440553	0.783201952400953	0.619128933834832	0.635759065268996	0.597983056360178	0.934374245981684	0.96585165101489	0.877668334519116	0.722864773277311	0.666359731138601	0.830811075199484	0.834178687200938	0.613087508446183	0.962810576135245	0.814033231892942	0.797416457343052	0.910073762445126	0.832692092057586	0.798630097704285	0.889365438443781	0.941588770447855	0.731494500509924	0.800905017254254	0.676718762355371	0.986971060934577	0.984240077530624
Sample486	0.869916284460835	0.604651047884134	0.838258772213878	0.848715317319533	0.839031626891079	0.644864092846446	0.901220510543643	0.850277913214472	0.738597243180928	0.830172059034173	0.829196914860118	0.809476917412508	0.839252718980337	0.660310080233902	0.484616172763938	0.829502739206033	0.698015266468186	0.773978523054593	0.851211404095617	0.563056386519294	0.832835084405657	0.702318794397328	0.849083444675317	0.730384597035161	0.70093598606575	0.778105572268908	0.765544978159564	0.739756696157533	0.74223330054731	0.850039026318527	0.624301297537192	0.794629050472195	0.856139049137661	0.637645514301916	0.587579538518804	0.853193281974366	0.809308098750122	0.599155168630083	0.551334033136691	0.679898720346791	0.625539479059147	0.631550709996729	0.520231422347612	0.778216825361219	0.813519254690724	0.635487338011715	0.694429276968989	0.921711843607866	0.894436011438021
Sample487	0.84066558480878	0.600475216222224	0.885168504401478	0.890780607527188	0.875675018234755	0.678836743457076	0.905999259511401	0.872614625131488	0.810309387633776	0.875979686024223	0.855640816601039	0.81899252437344	0.875222046693167	0.741351228681084	0.562954051904571	0.863901558957267	0.618052257752764	0.713871586273579	0.872170964048022	0.571766057934279	0.817254473541676	0.737009538808244	0.87347213021667	0.761305422667377	0.668345312929479	0.768033699613138	0.772021743687896	0.818986524823204	0.707498985160673	0.849946148661187	0.677800008533739	0.859947738757795	0.821992725098098	0.583981924489733	0.556948513203721	0.887107627672874	0.835970723516111	0.604725053864668	0.594119526286987	0.592267474046384	0.526576882333347	0.720772302819439	0.592972250657216	0.820970267086837	0.784622474936211	0.617191712211798	0.732054176413102	0.909837938479807	0.899569296556589
Sample488	0.905751549599431	0.617712095752378	0.826628896797448	0.821936211387452	0.804915426175962	0.604945013551619	0.934724805806254	0.795556695590502	0.818026024254689	0.810036848763364	0.779105679064952	0.754066815088965	0.80862690296114	0.682147341809212	0.540786639254275	0.78805095284743	0.568005336163303	0.607707411765909	0.81410462554657	0.500121433137292	0.745594318324992	0.641266028931411	0.775343875671462	0.62965895080958	0.5962013623342	0.657981639667226	0.674798276371238	0.735689298978043	0.770536043538404	0.874059563256575	0.656900645216129	0.782806741122168	0.752566536539405	0.520119493184279	0.520103396250452	0.824459178883742	0.894943059486599	0.494321329488444	0.570433425353203	0.691488780796357	0.479545885713142	0.647877009699358	0.661509428290456	0.875447322541435	0.706034755178569	0.637660426873248	0.626193600572071	0.945906922264848	0.931886637020615
Sample489	0.974973858623322	0.905615310404681	0.481320361889645	0.449587495567352	0.460829888925956	0.695650482745469	0.984158916362868	0.508176592151497	0.869786054012029	0.530850941772236	0.496003140953828	0.634143559288118	0.549093253899202	0.762623958328796	0.857461586447982	0.491946435837792	0.858808104338954	0.798506438922742	0.420780551462755	0.85143628497264	0.663264861975786	0.733045746471908	0.564156847376444	0.639075984363896	0.790111270152664	0.652704159404466	0.667786599048115	0.580194646084716	0.935527195514408	0.962149136938636	0.849206854973884	0.649916494167464	0.714254330698244	0.830755488426837	0.826534431993523	0.508208249608998	0.958660747833837	0.800126140089989	0.784961770312806	0.911227122557108	0.835278563713011	0.75562647467116	0.877411890654357	0.934449812519123	0.754393302538602	0.806092503238664	0.67494908596662	0.987213368035466	0.981476039580703
Sample49	0.977454157485172	0.917190366025373	0.498081894192127	0.489501344686876	0.503675387869048	0.786516132757902	0.981788193521094	0.619265417568248	0.87263649026792	0.657584368029592	0.61009296081933	0.753830269191371	0.566933164919044	0.786676441311183	0.882570463225933	0.622805864686589	0.891592534330964	0.851981486031147	0.517754097704072	0.883644980790125	0.766003681791101	0.77603698898073	0.617477645429104	0.74502309261583	0.840552604654143	0.757707864989773	0.766661580323069	0.712308427220365	0.941815408823256	0.961988190445424	0.873191363185552	0.724751801718156	0.798033223915647	0.872576283957026	0.869310325340185	0.58416354485178	0.956738347712367	0.847316782959173	0.845866145159523	0.924245196758054	0.872678943226014	0.799985104563602	0.90762050263301	0.939728892364107	0.823424167393846	0.844696225153323	0.777090735937086	0.985716978716475	0.978845909568634
Sample490	0.712084357431715	0.542127125410631	0.926093025942197	0.926657186035618	0.921063465356075	0.820157800313358	0.754521112318456	0.910210701793133	0.825327557511821	0.92981731475662	0.907103846983435	0.896833785300107	0.914408007201175	0.796553076704047	0.584547065607051	0.908472125996229	0.733801764458329	0.828494423841282	0.920843679385785	0.636385255945312	0.878446733576262	0.807260476058627	0.90660238996538	0.85651247690382	0.761196412184616	0.866877933227216	0.845966568400701	0.886220897975557	0.649585484292535	0.675089915411946	0.618987043243786	0.881172242704972	0.891140530737209	0.713506996337812	0.705795168371137	0.923298514588924	0.711720628069806	0.690549580776469	0.739855535208862	0.666465733004361	0.709233662852745	0.78846264205184	0.616844539298296	0.746464483493661	0.840680933987394	0.783680325844275	0.838293716703951	0.794430625494262	0.738825310214034
Sample491	0.792913827003452	0.703099138691829	0.943286720812324	0.94335985592806	0.943278329590052	0.894902642306885	0.756253391967622	0.931272277720474	0.825390395999709	0.942845165331575	0.934304780389695	0.935554811909381	0.937397820350858	0.861935320982746	0.760450482211764	0.937005494805227	0.840468587370108	0.896641676092379	0.943267257374875	0.779764779638035	0.927227483246775	0.86555614875746	0.919161147834148	0.911516438362575	0.853122759055302	0.910435267867008	0.905964890009587	0.924220890029632	0.615201507405274	0.628479088735289	0.67395486361154	0.920708956269276	0.926367817750233	0.822891750421647	0.835470456919356	0.943815474762399	0.746471953876853	0.822851369501424	0.857913181075868	0.800209107535319	0.827906831670366	0.852443717120797	0.776947231708903	0.785669996991286	0.899631725377546	0.857610080779589	0.907088045081733	0.843273591589383	0.752152557918432
Sample493	0.874880459211586	0.755744904833106	0.891449054543058	0.886460437447951	0.873699178528462	0.782812785699313	0.932783973981641	0.839003527328288	0.924612802580933	0.873439102778304	0.833771311288152	0.797966673506382	0.867111686552775	0.832982706371492	0.787966158167179	0.835670275332417	0.631983723365832	0.69535089535809	0.869899418884068	0.742404462952983	0.755974175644871	0.810624930539382	0.841550884435663	0.776196946436131	0.763643178663642	0.741799309845518	0.769516187728592	0.852097719508111	0.832367727132873	0.8869871415638	0.797819602188709	0.848093505552424	0.754277052662807	0.724481434817133	0.755901264038462	0.86423080673876	0.915469877280455	0.727052205011504	0.738789911693281	0.714168425168437	0.726481305791307	0.799852595860399	0.83046809202187	0.926920260616922	0.72905777055128	0.803711848914267	0.787588003487028	0.92162742028225	0.929962976232754
Sample494	0.957496325359132	0.834805187886674	0.671392012507486	0.655184343582665	0.631057197319692	0.461347259683122	0.972168144786357	0.637996449680291	0.863421040174912	0.617382892462852	0.57711382446693	0.534975106474184	0.645558053849252	0.717428549927823	0.765817520876428	0.577449639328754	0.746112258147329	0.662392841308502	0.628240282007008	0.741280708916526	0.60488965122927	0.674751348490881	0.683102260775984	0.485099101143991	0.659160318207014	0.526492143137618	0.550097261903738	0.523679597925739	0.897898213838094	0.944613220043181	0.787135210858788	0.673367440489201	0.647737694559631	0.69152723495861	0.673845666056207	0.641162858358044	0.940653807545645	0.65485111383399	0.658347202211744	0.840247994359962	0.70136861136335	0.690646839224985	0.783659541558882	0.913455847419661	0.632044086211916	0.708479538077581	0.461748488318904	0.975993360131096	0.969347878312448
Sample495	0.967364699810323	0.859776668518258	0.717113181232823	0.706237535732274	0.669818721759765	0.595431685388788	0.975800727376527	0.613076579801729	0.898213860628434	0.579735654122561	0.587398909054283	0.488537790500397	0.666285301596863	0.784606244473782	0.823009118041539	0.60450114474917	0.757669766423814	0.626158432408036	0.645223059194165	0.794822194863652	0.553128327080075	0.732182496363791	0.61190504387555	0.519500733801754	0.67134033806674	0.422776149868903	0.468897234785917	0.608994987379617	0.907149434106185	0.9493788134309	0.842594086880494	0.732490936126686	0.476429418606002	0.727665935929223	0.746977033729751	0.695600399886144	0.957276355955069	0.726224746819872	0.741666721364249	0.851785320966232	0.738691834342808	0.776459974720219	0.851932789077893	0.938371448897832	0.569540385203861	0.761980839605814	0.58631521135412	0.981787210846378	0.976386966595154
Sample496	0.937492871413406	0.768292504258965	0.765240673209152	0.755718008946806	0.739795570920091	0.525180974545352	0.963373188587803	0.67412174051793	0.874962936967969	0.682343227694586	0.650796008805117	0.553457958179751	0.736721460657669	0.726703043696001	0.696154431225239	0.663527488489297	0.633849171988875	0.534298046546174	0.725784516266944	0.653921669876552	0.582833869239613	0.67005577403788	0.684382617811378	0.457130358244566	0.54095502212095	0.425459691438031	0.448440973333996	0.623932381283893	0.855646931957807	0.926352321814153	0.76189761749424	0.736912605206763	0.548708841744556	0.572722940511097	0.593035757792748	0.737752282862486	0.934383702360586	0.589283809974522	0.622849877506404	0.768625277244278	0.575546596233387	0.718638004116331	0.738296552551077	0.910874720731378	0.558645632923707	0.687602964435196	0.513009527853228	0.968389994693152	0.959846165147294
Sample497	0.635324535375384	0.84170821574681	0.984013208888631	0.985519737385001	0.984677596056385	0.967353773935382	0.493234417811287	0.981117155497782	0.904682503062417	0.985714955944531	0.980317695395907	0.980995834830252	0.980970498500561	0.940297782506404	0.885518182947054	0.982361330197636	0.942920712631955	0.970655432323231	0.984273509978204	0.909735673131699	0.97786328104442	0.956446997863612	0.979687864134333	0.976203633799617	0.955088260555619	0.978689840214903	0.974144975595941	0.979528227714998	0.837464853196363	0.614360603214837	0.837113919515192	0.967160433550416	0.979271563805929	0.942659711199865	0.942870056801254	0.985492372316394	0.651983379601827	0.932616456397558	0.940172937665159	0.889139247012377	0.942423773599501	0.934545210712394	0.861289435992596	0.637882322941586	0.968809030219148	0.934982903953013	0.972308518486829	0.63441252625477	0.508595633090986
Sample498	0.668692730097	0.715736480483919	0.938828064152173	0.938063973877364	0.937252150157341	0.885362993264248	0.658524432796421	0.930526998843718	0.841160470267539	0.943512589932648	0.930386948459828	0.925966422514605	0.930873754334053	0.847223920756023	0.757957416014542	0.929595939636763	0.852828689876055	0.906086369181726	0.937191617510318	0.807069764586354	0.919088553990476	0.876118379427128	0.926668228302601	0.909367951781459	0.87286530608639	0.919109259739576	0.904158363853009	0.920623295892503	0.765592810450455	0.661522128754867	0.730308750843504	0.90285993040611	0.931062925049749	0.849353231200974	0.847763957725418	0.936518617987222	0.651798078828718	0.830417440328011	0.831137534287631	0.769789960060022	0.852897903967164	0.833049536551097	0.739148537576103	0.635876686826726	0.908464502925504	0.845416362415448	0.89680833077947	0.737475972535164	0.64690970236918
Sample499	0.649229089768594	0.800294414092918	0.931594211507164	0.928603213635072	0.925862136683833	0.876422309525282	0.620463142852107	0.923749651438096	0.899407744357717	0.934878482408476	0.910095289963143	0.901123809353942	0.917470429367744	0.88402443765	0.83122357010299	0.904977971553498	0.868150670255143	0.894651361536424	0.926392862658628	0.843898334434894	0.90171155100686	0.898294648164356	0.931128185794207	0.902222974957384	0.883826200336237	0.906817581284558	0.889569742818532	0.917982976174892	0.833730347198186	0.674610104214096	0.804571600310666	0.885686189819246	0.919548100214207	0.870755180576179	0.858631605971941	0.918047318480672	0.668992978507807	0.848680103464106	0.853026097101523	0.837016808227555	0.877965044672098	0.865817755307518	0.802899009031247	0.686064470039426	0.894142729697419	0.872101632589649	0.880390607914233	0.664854524135141	0.612411481773862
Sample5	0.961221906819672	0.862301041999201	0.752343109581413	0.748250530842273	0.702412413724277	0.628426960378555	0.977488797698274	0.681098682902125	0.911193164617541	0.58862193960726	0.635270961095182	0.484538979310779	0.702705088418459	0.81634500928411	0.836241159524953	0.644730221023614	0.72620115558946	0.615204110889656	0.688651748442725	0.809335476507688	0.561787836918614	0.792178836913293	0.685412877385689	0.554420998481592	0.727680470429939	0.449431631036891	0.535868378618435	0.636518417447686	0.902530775298402	0.950424793483197	0.856588166160903	0.760208913111921	0.484804570911178	0.737044813922047	0.754764813135128	0.71439426335055	0.957216409572527	0.738472886549318	0.712172644274872	0.829815949866598	0.745667708268098	0.790877962722812	0.851570210589462	0.944299500155236	0.616042534596827	0.764164518324048	0.621386840255453	0.978801066834462	0.977095949603418
Sample50	0.583709878215687	0.787805328328546	0.966098847279476	0.967604444735029	0.967186323284298	0.938435288999674	0.439345736684149	0.963041120278317	0.88589966503132	0.969927445973286	0.961389629757236	0.961602219827586	0.964179928802985	0.900155600917704	0.833751992079069	0.961043068957305	0.909976162951135	0.948053973540489	0.969198912876151	0.871028964226198	0.958188244999292	0.922439375650681	0.959187578345491	0.953841288354355	0.919089296730056	0.956903936342782	0.949644562077566	0.958070635434399	0.801749559477424	0.473319925583704	0.783534195001528	0.938706422224434	0.964339024819598	0.907633892081962	0.904181402953621	0.9676848239248	0.622395563267523	0.89471731581615	0.901262341706505	0.853158101343379	0.902036766232158	0.898541857233737	0.824582258758875	0.680369940760756	0.9475420317595	0.908644342219115	0.943836628977476	0.621164812235268	0.41102395759394
Sample500	0.672841414114324	0.703970791325356	0.965884891390865	0.967811952713209	0.965844371311338	0.915721609301749	0.645596309014687	0.959923523783749	0.86011457335371	0.967212233325555	0.959613345008749	0.952686503878795	0.96110186560998	0.88798869283758	0.772716156411813	0.962037630324139	0.86502879861256	0.9252405186751	0.96405168328329	0.803712638928672	0.948926488273432	0.901714203810561	0.958439135272713	0.939185684261934	0.887717676987221	0.944917881450906	0.934586460218177	0.950627842525514	0.699950594614948	0.596566011680528	0.734527990408158	0.944212504921186	0.950997307161528	0.858807056189422	0.856494901887117	0.967568599234104	0.661555088953905	0.841121921154868	0.869717857332484	0.78557033688706	0.852794884540182	0.887410844033862	0.749706542264169	0.698414524674695	0.928501385681214	0.872623719659559	0.928996063584512	0.734012431718708	0.63113051839683
Sample501	0.973786855646202	0.90799674658836	0.454864169808065	0.341235671492485	0.458805737154684	0.744918866316114	0.982545743322155	0.468693055297545	0.883119194723485	0.642564528966042	0.509402496043925	0.6956920487677	0.578479444892598	0.768649029771698	0.870592903843752	0.498731527130864	0.871338196723375	0.820944410634736	0.473643135853357	0.866163140340804	0.706632979527281	0.731502648034491	0.557158700047335	0.693418885869677	0.808024476308372	0.702237813540628	0.713001776810907	0.680795794847673	0.93584032426617	0.959997038561794	0.858549953905063	0.664188514726747	0.748204622015849	0.847849762383902	0.852483841717922	0.472275285358937	0.960344570306567	0.818447913270001	0.822751576116562	0.916359578923268	0.85041237178938	0.769592569968776	0.901464437493349	0.942889956662791	0.779117776217639	0.835196160289102	0.728234522670123	0.984955206733438	0.978450269342843
Sample502	0.966391458151667	0.856382870120866	0.660192359367468	0.647006235422078	0.616430122902736	0.533926414485173	0.9764337804513	0.581782707927039	0.889480585968604	0.567027897590036	0.516249535105248	0.418492030153375	0.636564207734104	0.765385855939714	0.802423606747177	0.535167064767486	0.761827563979304	0.657009666127309	0.621453932178388	0.77754727542532	0.528191384783599	0.733816591647382	0.622979520136251	0.479476900351206	0.708169041720781	0.432181162624803	0.474152981915062	0.538062823353215	0.910171706117385	0.94998837344524	0.824798286911108	0.671878064562006	0.536191426341398	0.731971001465104	0.720587292725543	0.636146052566884	0.953627890226479	0.691565729376364	0.702299962296796	0.86521378225977	0.743912672908782	0.734668527622696	0.821351653908951	0.933203255155377	0.592719646510093	0.755912379782948	0.519708563052783	0.980525677558202	0.974129275732726
Sample504	0.952756577156779	0.799716200278028	0.73251368545524	0.720342344481209	0.69501431501796	0.468567669782847	0.970670746909962	0.672961100432352	0.875671854650829	0.672776211052478	0.633786901979538	0.552722634684947	0.70992817083101	0.741178886252283	0.741099123842531	0.648280167022538	0.672606104588183	0.565937794069339	0.701310612105031	0.707869679362438	0.598612897690837	0.695074226641896	0.700320369794467	0.453894605721213	0.646336810657943	0.457579899661966	0.542723196197705	0.588406586025763	0.872830604595168	0.935408861530787	0.783434463866394	0.726091107599561	0.594625631555763	0.634460738678823	0.642800730286529	0.706084651169534	0.943107904728981	0.619326348505141	0.611856087226381	0.800092498841863	0.627604256310385	0.70365470623172	0.787844693278569	0.924549668533571	0.603132175935218	0.671998901197915	0.483878377517357	0.973053599420665	0.968413581825368
Sample505	0.913494370978857	0.694631716001991	0.808994951287976	0.805400929405031	0.791305746457569	0.525577169382089	0.939535446637831	0.772377205085404	0.827012797494764	0.788123136367663	0.750637230013769	0.726613595885952	0.795308841365173	0.703189954384274	0.617150528081859	0.764237124587694	0.63800921615534	0.633910466191098	0.785263925830772	0.589085478576633	0.7263289078082	0.64828487021912	0.779384327194565	0.595622842576023	0.601980461392493	0.636010615545423	0.658574382158934	0.694071258109233	0.800523964516388	0.889260235043972	0.702599346496795	0.79764647533549	0.734618109473983	0.574004384154017	0.569894279577168	0.804117820818362	0.892288960483726	0.558551394488337	0.567313736793228	0.721987722928224	0.515073784742608	0.668801953233171	0.698676331594892	0.871425653008963	0.691271604089118	0.605618502903319	0.570283411402845	0.94523181374706	0.935035616867384
Sample506	0.623417821314765	0.857274918477382	0.982601110723137	0.984413958284677	0.983375501960605	0.966668651312198	0.49237191213223	0.98042427925512	0.920700346502825	0.984595891743594	0.980318764967244	0.980895544291221	0.979937234001652	0.940906941267997	0.897242586292024	0.982096080866305	0.944642734865546	0.973065739517035	0.983644095195336	0.920995476329959	0.97808576214272	0.957069988987827	0.980102328806139	0.976315285112471	0.955214568753856	0.979626058472081	0.974203092528144	0.979200425834852	0.85804113947792	0.63305617753428	0.86255175349833	0.967307561087319	0.980379316518183	0.943089308716182	0.945493591383926	0.983661957796824	0.647982602548713	0.934924983489205	0.94067971053068	0.885450550184061	0.945847606333833	0.939793605498114	0.869508244488648	0.658612198260618	0.971229353656554	0.935598973533051	0.972590050619711	0.617478213948021	0.51044729779421
Sample507	0.604933506563967	0.859854251653613	0.980409472248572	0.980448346873167	0.980841395210386	0.96101438656035	0.465668234515212	0.97647873246774	0.918016511990004	0.983123303918546	0.976493706106985	0.978642180192297	0.977761150402083	0.930497516500905	0.885782859706007	0.977836478151503	0.946587687840945	0.969196028812082	0.981389881263597	0.915379214603276	0.974668787192706	0.951427159700601	0.975530336012474	0.972297507932025	0.948045984552074	0.973910539259082	0.968522292283809	0.974768556807107	0.877723529744297	0.611436971218795	0.857246262244046	0.959218641738891	0.978289690290017	0.939811012831749	0.93941221613235	0.981133477887222	0.671381351959752	0.934450812656057	0.93592224308501	0.890084480000616	0.939300714373001	0.931938163146308	0.859347282767138	0.664504144006997	0.967192656024015	0.935888321271902	0.966487301983656	0.617383258472674	0.413490290022419
Sample508	0.972260146397396	0.889580861983603	0.593172060044554	0.576949109779919	0.56624148526431	0.640359262331108	0.979240157758638	0.500962049796467	0.879599830944968	0.524858011430929	0.474608642685479	0.537946248568872	0.574352542295664	0.761009122036261	0.837193033963162	0.485050938913422	0.815803452491479	0.718823400479538	0.552343033073651	0.814887410772286	0.57347751340072	0.737775627719243	0.531137640096575	0.570804515319758	0.738746220600769	0.553043114698453	0.548078692638129	0.590429273084292	0.926313616626058	0.957653505850346	0.836915509480784	0.648805842247555	0.592845926973386	0.781127343307517	0.773305944292129	0.588720595673228	0.958909980131803	0.749111275927701	0.758900005123333	0.896425164137483	0.801793327719673	0.755429115489038	0.854974730856014	0.934431466330148	0.648469942691738	0.795742653504088	0.610934094762356	0.983614666026233	0.977094104035983
Sample509	0.706707495178792	0.77591670838426	0.966803719470572	0.967883726088054	0.966758100506451	0.934477832275872	0.585792968398276	0.958085526698075	0.900583483426198	0.97153942370794	0.958639721846472	0.958168521265642	0.964124212902862	0.912754631368569	0.84289900820315	0.960200685953819	0.890476041493515	0.930056097910722	0.966106307635444	0.856145366798551	0.950773186823088	0.912550289370013	0.955940471811619	0.94499256726373	0.904559886041405	0.944165554306244	0.941493369912837	0.955221693526034	0.744800251551257	0.403309251133915	0.77430532967686	0.947112908530651	0.948651364316624	0.891325929055006	0.89871780886167	0.964057805149089	0.714656690136069	0.889425497256879	0.896284901763618	0.843993187207435	0.888823280067603	0.907541090344985	0.847049733776168	0.803613363159727	0.929307153965104	0.91002839532486	0.94031408441159	0.731397752505035	0.592382808589208
Sample51	0.788385105068237	0.742224538737924	0.952622746285164	0.954287446303555	0.952027273064798	0.911363039357769	0.769994975704969	0.949626081263866	0.754473197033871	0.957348057002553	0.948692876519742	0.95063267330137	0.949806087700728	0.865761106918413	0.787724169284577	0.951172666789776	0.882579453723848	0.926367441112074	0.955914294861719	0.829492887840594	0.946881372726346	0.890686007658869	0.94798938752843	0.932085572493743	0.896151285986637	0.938757277206985	0.929817914569256	0.939580252141554	0.688133047502271	0.687547612136515	0.679843426575407	0.933634694550034	0.950947161076791	0.877097281023628	0.874269214281784	0.956163469066953	0.682569969777704	0.863231781934084	0.875029779493738	0.824368124022657	0.868556426297272	0.852289380506806	0.781296356040029	0.737797298789559	0.937328225947651	0.865541110597816	0.924851183551293	0.833766150120045	0.766951726297343
Sample510	0.975218474388405	0.910671482972943	0.539126255213743	0.521429711874337	0.518758198841303	0.73262201709277	0.981656467524604	0.560663835513834	0.859135934888094	0.612703895184023	0.58685843696908	0.68735480587607	0.590922067189976	0.759037144190017	0.866791939324674	0.583838477547323	0.870915222997155	0.818133002119878	0.454194289967161	0.859704776153903	0.696613639118863	0.750284447362708	0.613053037179743	0.678088007215753	0.797323922368735	0.697676758530302	0.704509743214191	0.64603476021574	0.938758481652504	0.960851990716193	0.858591957237067	0.684616097278455	0.749283393921234	0.843718538550761	0.838951192580774	0.58201670738103	0.955888750117173	0.819785197133559	0.807755173268218	0.914820846630078	0.850687995446595	0.777016263685151	0.883345623570354	0.927442715057606	0.773597278950828	0.821269283633344	0.71412302859921	0.984184386088997	0.979126337820077
Sample512	0.976371741643404	0.913862208635339	0.483862689348772	0.412186297891276	0.490774754232071	0.747884317130414	0.983089655745126	0.521956074068919	0.87888612777577	0.632451602517666	0.532492780185702	0.705843973462185	0.579796441934889	0.759225975518798	0.871821917967065	0.524383733655511	0.878493957276116	0.829872019023677	0.527107448392095	0.873035049738882	0.720765422763949	0.741649119314123	0.573397118838684	0.710198479357151	0.81854238245147	0.712942077692869	0.727785013327753	0.670783666398548	0.941356852878985	0.963115510265807	0.861470741548969	0.653896822961987	0.766790749944018	0.853503472006987	0.851889567397966	0.497616376925128	0.95499971844412	0.822813809909251	0.815688397944729	0.921536144156687	0.856427283737789	0.762985733930057	0.896879715227626	0.93915378349566	0.799381932806296	0.838229006437155	0.731558726348692	0.986732035148069	0.980224990533933
Sample513	0.975960128476941	0.90816519951031	0.568236057300706	0.558741767917032	0.505492082412799	0.74527793431479	0.980816237455519	0.607539319472859	0.889369290957829	0.571175049024221	0.601226401327677	0.678659480109226	0.556999791971593	0.804566726548733	0.875617754693483	0.612714515186587	0.866801619499597	0.817372845096921	0.508127216936225	0.871964511526989	0.701598747742643	0.781593456994637	0.621259604451388	0.707752545124229	0.821237518685548	0.692733448985582	0.718697864518366	0.670696823234558	0.932438283258471	0.961526486144275	0.874155385002584	0.711300405424525	0.736932791880159	0.854873955257606	0.851832947594201	0.607063131322111	0.957953516921439	0.832647917691844	0.82208565868819	0.91157989515164	0.85268990981128	0.787469129632371	0.896662899034106	0.937905170948605	0.772473663009783	0.814229021523213	0.744272982408362	0.983981341209367	0.979090007719265
Sample514	0.969830755846455	0.910110891648752	0.432767732893202	0.376992645683038	0.458889558880864	0.753600197412574	0.976899087631462	0.579555469417822	0.859331358033237	0.657685353031242	0.577202456281258	0.737540380345197	0.622273307115068	0.762535378129485	0.870555411517908	0.55213805020865	0.882853169184308	0.855494202370241	0.514233253973421	0.872648064686712	0.761290669551976	0.75976008443251	0.637865025106458	0.727964497318122	0.834445086670557	0.755243368284012	0.765714538049178	0.671878230409441	0.936985047636846	0.95862460445726	0.857160396090084	0.67746174445876	0.812366891198021	0.862690013913979	0.857877665704848	0.480799475426598	0.949808236052653	0.829139102878706	0.809301706092339	0.919778715853237	0.86601597322203	0.761928322573338	0.887667974195772	0.92796755392532	0.828121877702592	0.835900551171741	0.733213951784997	0.98060771268966	0.973328702182851
Sample516	0.967606900272973	0.883645406275943	0.54938870531515	0.515954677784668	0.561381110126889	0.676373740419707	0.978709667341166	0.493698294450475	0.865082122468533	0.64750088357225	0.457259376299517	0.621378876641821	0.597890134875876	0.717953806303946	0.838071135131426	0.454256900650506	0.831840928230874	0.764968301097748	0.593383394041779	0.828323381137196	0.614888622916838	0.700098560122342	0.497545615856962	0.595987553606356	0.756447542597837	0.61197050325508	0.636852036109362	0.618430896347078	0.927028165937435	0.952317579368114	0.823462480710798	0.606653725553325	0.6850682822992	0.796805076585273	0.8074261368549	0.495696600785863	0.953172637006939	0.76206496188734	0.770191908856416	0.899338151350225	0.810279121955917	0.726270588441639	0.869259970252775	0.935291417299048	0.692337267823404	0.814478916256464	0.647116683470357	0.983410443531675	0.974123751123337
Sample517	0.933364284328715	0.732524820736493	0.767476462381265	0.760465721087757	0.738553533157664	0.501589252583432	0.955836580811101	0.727171436600656	0.848606062745487	0.747448119044792	0.684213145704997	0.653538628967451	0.7636965567662	0.704512511439241	0.658700904804663	0.686115831189119	0.644085356280813	0.618410526526099	0.745995323101818	0.608644827504779	0.667468668598496	0.652884531496446	0.758168550458215	0.543122910072887	0.610650106989543	0.581747187577606	0.613274101720674	0.639019975611173	0.830535238740717	0.907893773767055	0.72012637404573	0.740413286105934	0.700848500343921	0.557650975089007	0.579365501181169	0.73734598422932	0.918570224516931	0.543684283152533	0.553662384174046	0.757164468833128	0.555989311092863	0.650840974983643	0.731008849947246	0.899630795099867	0.648902678660504	0.652159314561677	0.510166119326632	0.961182978823846	0.949918459720842
Sample519	0.945055671654883	0.794362502653507	0.75490899075442	0.758085703848606	0.729518963577776	0.521709709318368	0.96349974071114	0.705166473641722	0.8741928263195	0.703372229495027	0.668877394882591	0.56269940879228	0.721579541584966	0.749455991561285	0.737235643867681	0.675089889276105	0.674645473764447	0.584514335403156	0.727866273847948	0.685304948753144	0.567859790398735	0.710352770537316	0.71889539267853	0.498135354538151	0.643558702686531	0.483685743114777	0.534218854095373	0.616521210328661	0.869770902076144	0.926012895407268	0.775905568553793	0.717339187884071	0.591547016050965	0.638203133867041	0.638595529131385	0.736161083767956	0.931094278262288	0.609344256174682	0.619796526318094	0.791864859045495	0.647670024346	0.714776066809076	0.769436571710225	0.913463001596672	0.549012343617064	0.700439985904564	0.526604391894431	0.96665491528001	0.960315553864731
Sample52	0.744236301081079	0.819919783929567	0.954819077302784	0.961057586315913	0.95428832128967	0.908815382817859	0.749715660762834	0.960050268470715	0.874544120856324	0.955969266937634	0.955182001715196	0.94190670585257	0.95400024748493	0.869988150951454	0.835650962422893	0.955552624210847	0.900776390464307	0.939544539091608	0.9583294600311	0.869109241482195	0.946831025152837	0.919070012282536	0.957220427756296	0.935135792562383	0.912248339850619	0.943098905056188	0.932373108976987	0.937424132662834	0.844609075376089	0.772188320705214	0.825700572010573	0.928110819924555	0.957007125361265	0.901386089605541	0.892666263112458	0.962231112651206	0.733577604312485	0.889053908914398	0.871496598174782	0.825780351954629	0.897750727643838	0.875945850037483	0.787146484257981	0.602602296636207	0.943158653787309	0.839635752521592	0.926321074524242	0.800258099795227	0.728413410923847
Sample520	0.598447256556945	0.795476594518455	0.979004301883618	0.979750600995179	0.97711131099681	0.952572488908971	0.546268271257266	0.973536104242778	0.909062877235221	0.978499169599824	0.972360203398249	0.969091412451618	0.975398467751255	0.934855850624388	0.862678482382421	0.975157475315108	0.911088806266733	0.952945943443103	0.977513289890742	0.881574726504589	0.966684298505879	0.944707263667054	0.973254730511168	0.962413447272289	0.933709390728595	0.96448594198187	0.960678995411099	0.970053364183169	0.770066810893688	0.586817979243439	0.822359608197091	0.964684498772026	0.966125985876026	0.911708601142298	0.917466415715022	0.978033193604093	0.621178964748357	0.905247863116793	0.916521321562354	0.847505165044286	0.913525631938277	0.928609592554622	0.840424039348286	0.729111302122236	0.955818849630042	0.9209338263355	0.959468536004392	0.587802514726006	0.543854576613557
Sample521	0.974041758974012	0.917275975395663	0.516137457977648	0.519377158289311	0.516699851230857	0.739736053075674	0.980181227767553	0.659441857470745	0.869852663843534	0.633099761003948	0.623138251071385	0.736554426828516	0.571581678292414	0.776242965197715	0.878093739437985	0.625102962292111	0.887686692122164	0.857576146943534	0.604408192927407	0.879023914809962	0.76931926900838	0.794237445243183	0.679131366796769	0.734257247277369	0.850098592961915	0.75801874531786	0.775181558139347	0.662698805538664	0.942906880021229	0.964053076588445	0.866444198862835	0.694638988888892	0.816767674150028	0.8725527750472	0.861046753670306	0.566588013753043	0.956233998571648	0.839221046921021	0.811140100345583	0.924342880377799	0.873800487827054	0.762955758441253	0.891926618324682	0.930383800425446	0.830113879591521	0.830241138572209	0.748696114856543	0.982371361001158	0.978781385468232
Sample522	0.559710569219847	0.869226761354972	0.986642831332885	0.987796775959511	0.986008630081111	0.966948295052327	0.712087989228099	0.982961258988565	0.940514557278024	0.986120751083335	0.980684936880624	0.977581333633162	0.983522856848976	0.954177326182344	0.911484094350598	0.983681510002705	0.900237318093268	0.954348272270857	0.984740606255018	0.919674724165313	0.975868529964515	0.962899151775812	0.984261115328162	0.97381987430086	0.956854686989364	0.975854017066539	0.973882505173908	0.978763235450273	0.840593838925099	0.762640507794497	0.891137611534132	0.977020234137162	0.973299592730376	0.933393210844765	0.938510490688355	0.985931159342502	0.700189555929967	0.932077013057278	0.928677627409087	0.859494333917463	0.929226628148112	0.954846694362202	0.887123472001882	0.826578632240459	0.972151006817706	0.936134322956393	0.96924761008176	0.550435124550926	0.722162861481037
Sample524	0.767007212531843	0.497796389750339	0.908127381311438	0.909935283855121	0.901232912303265	0.807899139135784	0.787485069928097	0.895947285630663	0.748890275521724	0.912374770262978	0.893357976028008	0.892649998576327	0.894107441231791	0.738977091014793	0.536798813651889	0.898809387054704	0.736241123191342	0.839264143234146	0.905178720479033	0.626583002458973	0.879926001288128	0.766061493570624	0.88445526294729	0.846478707022963	0.77786762178965	0.85958986907703	0.848190747073605	0.873765020605898	0.627870927655618	0.718948063395273	0.517444805671812	0.870130937254694	0.893629766916422	0.729718743184914	0.725310500996468	0.909866080796364	0.708037723246388	0.696576338320058	0.724400562754294	0.654174083334441	0.71717117568574	0.705675276835664	0.608732520225765	0.699961226023512	0.855997655080125	0.735816997019084	0.833696716300531	0.835612281696265	0.784301227017337
Sample525	0.97142812052513	0.909395917384368	0.487635200692209	0.462786989431736	0.52131838300962	0.70425308948327	0.979563737987081	0.474976878370799	0.868873317238464	0.601257884728041	0.465139107617228	0.639291195819863	0.596634660061914	0.757153413623406	0.859692728346013	0.451463223622137	0.858993506422842	0.7980501555414	0.529933826016426	0.854671472470432	0.654776844050493	0.721797911237388	0.553306260452719	0.637222897869975	0.783159823337825	0.652499150619246	0.667858693854738	0.61014013978568	0.935840724286057	0.961118666531448	0.851959962837444	0.653955756666187	0.715914824026752	0.825758163957715	0.824837720203005	0.469371356454498	0.95736655533923	0.799414165706109	0.78902792087585	0.914513677108426	0.837488334212704	0.765985460106106	0.883293522639141	0.936981703945492	0.745020611854647	0.82106941078657	0.682687454934242	0.984847397589317	0.977658725644747
Sample526	0.972588652468824	0.907206611245514	0.458356016448151	0.397694412696754	0.4364187411743	0.69925280179565	0.980556543423749	0.459071387867593	0.881910624463049	0.571065950660561	0.440191652019917	0.61880857384872	0.564358521497043	0.766466289478871	0.866719047871048	0.392121972370659	0.861400872840299	0.803692500929065	0.463006581723059	0.861765958487769	0.663714112334847	0.747508170638194	0.564477559094752	0.653149918521296	0.802369588654745	0.652344404805108	0.681663671990158	0.618772615353343	0.936306001146706	0.95923743560613	0.85682350324011	0.646545327021271	0.716337852376613	0.837522437136843	0.835645833188731	0.395981682026049	0.958522356006684	0.806501102839594	0.784087322616192	0.913704262782662	0.846063494569684	0.753592525459804	0.885825092914826	0.938238840464243	0.762635225874618	0.825417263808975	0.680867847225853	0.984286005370431	0.978287787118521
Sample527	0.945791270711611	0.787643410785314	0.719040364885336	0.706342585987285	0.703125742763761	0.643279456856237	0.954803066792505	0.696085384434046	0.768604182757319	0.740106229892811	0.699656045672825	0.752897306541729	0.694004914693392	0.609460041101598	0.702205142562182	0.708127674739004	0.762237149908467	0.74063047650362	0.689703978668146	0.710773358672659	0.722390898595373	0.518711169929405	0.671513138332524	0.652493410711782	0.66733129027483	0.688993099235386	0.678293234652491	0.685260890172406	0.844596202273397	0.913540480718862	0.708217855666272	0.702378861545728	0.763668174788037	0.698143660796276	0.714078662186964	0.728718695208875	0.907605728945243	0.679534804256283	0.70570872434316	0.812165214567512	0.691016967510541	0.638854640607949	0.775303219277072	0.87670813735519	0.730280836276365	0.678491565934387	0.655610538996837	0.969687887349023	0.952331094111404
Sample528	0.625218772346355	0.825853064115545	0.973591058514747	0.975529566866324	0.97517345777716	0.944526052278105	0.621898545696818	0.972098053677563	0.885215941315242	0.9772103748911	0.97043230257333	0.969323409592504	0.969179176449959	0.902679698992167	0.848993061165715	0.970618039976193	0.92312955461898	0.95794387590709	0.975032806994448	0.889886539597995	0.965394220193214	0.932143863779827	0.968027870647544	0.961189669290449	0.933823987340262	0.9656443437285	0.957733900972725	0.963787896142803	0.849980939462117	0.690465706772599	0.828277450643005	0.949488343010725	0.971779044635277	0.922520332559607	0.918616944755429	0.974097249113921	0.657991979218136	0.912495432754329	0.90444369394724	0.850253037327497	0.918296863605599	0.903669561837189	0.811906569046442	0.557276533294048	0.958157773209069	0.899641579299219	0.952306952986408	0.695505532547103	0.599941402149109
Sample529	0.837270379237273	0.568338089155423	0.871055453447233	0.868991356356102	0.864996183087617	0.762402900055386	0.851252922916273	0.857682871334597	0.720056277839267	0.88223176082524	0.853847462223713	0.864415652618022	0.858262718635144	0.69898533893172	0.565151240946238	0.860902222044114	0.722525241708988	0.803357953657092	0.864447763850467	0.621522122759571	0.847859446898412	0.716203430575275	0.844985691185054	0.80100837609601	0.746165382592525	0.8222089627843	0.814670417591962	0.838154016174548	0.660473551266799	0.778552359200686	0.526954346256868	0.838704273155351	0.862995241586644	0.71171069258676	0.709937267746768	0.874455079727826	0.774844914424534	0.671173929517597	0.706931704492635	0.699468557484651	0.690142093871131	0.639474098115093	0.664075319774481	0.770675324060037	0.824476819019838	0.701820445208535	0.785904818789592	0.884572785888279	0.850097812856915
Sample53	0.976426272945917	0.915560330941586	0.538331349213321	0.498009930005447	0.49246413400368	0.749433933861106	0.983797708721679	0.550787786666897	0.879375791312597	0.5906069082308	0.580373022107339	0.690370724922756	0.601018650983767	0.786417470727196	0.880081458018741	0.566484108005957	0.871541255739782	0.816065217301918	0.364521282709917	0.871037237867397	0.705010489540301	0.75636723366919	0.60457047929843	0.69936887571186	0.803976752516887	0.708690886269535	0.708255221823251	0.670620190912868	0.942272915389419	0.964782322594014	0.870437548766555	0.708318369109192	0.741380643671366	0.847122847129786	0.850162628454005	0.560618667684622	0.960837114741763	0.8272999361704	0.823229150267338	0.917730031302836	0.852847165676991	0.793902687276875	0.896780860661028	0.939044058212911	0.781732671428751	0.827952038524642	0.727422504466201	0.987133445374621	0.981351216385895
Sample530	0.688504423099014	0.716896265053382	0.967926441590986	0.968152356520461	0.967776777225611	0.92761187687083	0.632137814838541	0.960172908986472	0.85364715237235	0.971622784009737	0.960377207999893	0.959855246029854	0.961772774981458	0.890982449357465	0.780889401169869	0.961085731516216	0.883574490607799	0.933934906297354	0.966840877964524	0.822351540132136	0.956717374269624	0.906107854628186	0.957725575794456	0.947343756330921	0.892395073260078	0.94994820793088	0.942888451223197	0.957040807345404	0.694609629737067	0.551626455181414	0.714099322945828	0.944323003155655	0.956711991176582	0.873674341535427	0.875921730235645	0.966795659180456	0.661095440978106	0.856957446830502	0.884892040611091	0.811320495480863	0.868260825860463	0.8886621238291	0.768932411052195	0.689648593286494	0.933319921681906	0.889557318674378	0.937420779940227	0.761063308105943	0.614278075514473
Sample531	0.738635977773903	0.688545516655748	0.930563942028614	0.931976001084149	0.930775338453195	0.860652133916281	0.752783431050411	0.928444314861949	0.804907411513592	0.940427764114988	0.927987977711107	0.925027994726612	0.921726777828222	0.781593991222769	0.672670636939707	0.924687223960262	0.839988878965958	0.896788350428751	0.936310556433713	0.756459750712186	0.915021773090144	0.841205841489489	0.918951913675648	0.89610230083021	0.839515110189096	0.911643800844138	0.888150918541288	0.906537086154915	0.789854416481694	0.714841613936591	0.675031319146095	0.880416324459203	0.93176310343342	0.822189270858012	0.802698236697362	0.934179672991277	0.708765912023256	0.794526503338453	0.804625503438608	0.766753207558702	0.809659719609876	0.787720265636762	0.662271512553042	0.649334182285276	0.892860560922272	0.821310155678942	0.87602502081256	0.824446725501361	0.724276600474081
Sample532	0.949002948411713	0.822994877896937	0.669417460413742	0.663689161268442	0.629104735263678	0.595265073078288	0.963837998615413	0.701062491301628	0.822436429034936	0.691419438267041	0.655716103537137	0.674685431503884	0.639073183414823	0.689511055042952	0.756991559687648	0.637694094916346	0.776868978834298	0.763697408987564	0.67127418935494	0.752555119638115	0.693748338648906	0.712578297765086	0.73175974800879	0.639786819749439	0.760613424292386	0.683981086310384	0.692614536587077	0.627009093793219	0.889934718970151	0.932659759786205	0.756064761380986	0.644764990081901	0.771867367994583	0.758063578518034	0.73450048309085	0.663623239691473	0.920782613448156	0.698472491501424	0.65513401035483	0.840775188903196	0.761720996812877	0.612826190642603	0.784719068435709	0.880419163676272	0.749024748691905	0.677595090162852	0.616674191670895	0.970342676072064	0.959326138215805
Sample533	0.615724067223165	0.796040308190151	0.974646435235862	0.974714626172957	0.974768549382139	0.946187171969991	0.483522906549726	0.969009057027006	0.906393186177938	0.976239818088069	0.967958379840725	0.96760382246953	0.971074582374693	0.923284275532888	0.854164355956174	0.971003327219912	0.911124852237348	0.947991704710049	0.974902426041579	0.878858123645296	0.963610774770643	0.931945684345185	0.96552414386497	0.958201293998716	0.92522717889159	0.960061999158669	0.955672327119266	0.965732024784361	0.781117872512973	0.498633445196806	0.803795613858358	0.95652134125321	0.96644436778047	0.911070081863514	0.913239206086676	0.973655958079358	0.62937732088023	0.90372486225305	0.910925903045444	0.856290803501883	0.90787805108876	0.918492161908842	0.84668336470689	0.732979739956322	0.950404667482489	0.92041634319989	0.953881569920405	0.625513717767702	0.46207634748497
Sample534	0.938642341856441	0.770323660005321	0.713088305560678	0.706885247509506	0.68151650374193	0.632387151357656	0.947520814346546	0.706098961945716	0.780717768481376	0.72881993320402	0.700051886166612	0.728838448859956	0.690420822669282	0.660245163746276	0.706070496264342	0.709985314511587	0.741911669017686	0.728790072382627	0.692479866240174	0.715099929712403	0.72388258482002	0.594146058305828	0.698001302965365	0.64442539280559	0.695414074322786	0.672765845355791	0.695769494038964	0.685057774356072	0.817800363381427	0.904634651067543	0.722270983144745	0.710186514868245	0.753714823220958	0.70122581441844	0.709327990165101	0.734968844108671	0.905411060595533	0.67795600256827	0.684369072160422	0.789328976192643	0.677968256879247	0.626187237498554	0.780657731676626	0.875985561539532	0.7336275913761	0.647858749655905	0.653995619901374	0.961020231132042	0.948765296673172
Sample535	0.974748571258941	0.912074741447057	0.53183753970336	0.505550659425926	0.481176818217222	0.723845639053487	0.983882186281798	0.550334895492187	0.876291288420285	0.559866600601437	0.550059709915609	0.639802218987141	0.577186610279382	0.783841587056733	0.874171281393559	0.541434358889049	0.864868959656539	0.809428010698236	0.368286457228073	0.866034199915523	0.687816961293576	0.762062909869887	0.613625939091236	0.676130524755628	0.804528710623713	0.683237677133056	0.69746549941347	0.642062038164161	0.937539355981897	0.96477325594291	0.867714684991705	0.697586256311191	0.728588524734633	0.844325557661537	0.842013028842714	0.556462057316938	0.959686297656554	0.822396321070865	0.810427771887809	0.913732096241586	0.844539691731308	0.785560227146503	0.887893078071169	0.936484327544618	0.77145123043712	0.816376493414749	0.708857277775916	0.98593669335518	0.981555267913745
Sample536	0.851790991920157	0.545575040959913	0.885432005582479	0.88691166491505	0.876495986659829	0.738626113577578	0.891753597785645	0.872948842121861	0.759725085097052	0.888898599649429	0.862865937713099	0.847810283831593	0.878458183049478	0.724275472130141	0.480864901370951	0.871066693266085	0.664206251914861	0.749702245507417	0.877973458052299	0.529255594141376	0.836528603625151	0.712847130149098	0.85981157207213	0.781750924277197	0.691874357723694	0.79816619773805	0.790954977056501	0.835436313135502	0.654177214615153	0.824063670205744	0.60911341494156	0.85061915813038	0.841245728080554	0.621876060660453	0.591992192332838	0.891405496762968	0.822640298611075	0.594074346346805	0.655547814434041	0.665891975101377	0.550084305331962	0.712655398472532	0.583601571348941	0.816069920228221	0.797490226965417	0.666424103290769	0.757508059517568	0.910182355190063	0.88785569743258
Sample537	0.964624827534088	0.862182647602243	0.633738126221383	0.616080712095629	0.608494186172989	0.530932874757042	0.973359262961305	0.558863722398184	0.860254370873682	0.576888598133023	0.502482065888973	0.517804379369051	0.636620473959512	0.712995850404845	0.801900526711374	0.489683443263795	0.787829612977397	0.708808671171871	0.610175454141721	0.786231308351006	0.591399927062046	0.685931655664017	0.62343838115152	0.500108961187105	0.703080608945058	0.527345636795022	0.545629699011251	0.499952200355886	0.912872368570622	0.94705643923541	0.800129756839757	0.654131059957649	0.645514995336813	0.746862953782512	0.737829965143955	0.587230526475231	0.945511064389988	0.708513685672307	0.680253845218655	0.869553409851296	0.761456193087985	0.683370506784511	0.817063856304851	0.914622574993275	0.661028007140134	0.750509190253371	0.516143008137185	0.979856546549875	0.971213498892313
Sample538	0.646034088233	0.912196946122802	0.992025183938054	0.992849097808278	0.991172289095313	0.980702314057048	0.71772784362634	0.989482894396233	0.953029831554919	0.992346319984216	0.987888981702745	0.986303485824823	0.989713634992658	0.969535348510761	0.939727476016621	0.989553439999321	0.949534647184294	0.973909974344933	0.990820833219355	0.947438724463903	0.984090140299183	0.976857951536169	0.988869152105205	0.982877551528364	0.972272666548519	0.985410001998748	0.984118301526869	0.988311549560189	0.891141159097349	0.790684259242141	0.924689167851724	0.985185520033306	0.982795850760186	0.960257386458364	0.96180918134897	0.991377589961063	0.754648232339444	0.959592823449874	0.958637618848744	0.917519036842405	0.95919552949776	0.969396306516517	0.920059035459857	0.835867858477607	0.980350029044369	0.955957931498572	0.981547241232428	0.561637481850614	0.731028697452612
Sample539	0.963043151250531	0.845629758139471	0.673135648529208	0.663371335728625	0.625085889964712	0.522587881811179	0.976818844167582	0.62924070399193	0.875143895015536	0.593816309535226	0.570183760458824	0.482937323802609	0.649407523998564	0.74997550961129	0.787131391050528	0.567657174157268	0.750318412626056	0.666801269822944	0.646021982541127	0.763569173322485	0.566078688969065	0.732034430829967	0.675561494131368	0.424585522861289	0.710479940175136	0.471317933601706	0.557365697301262	0.515423211299245	0.906374659469987	0.947817528590399	0.810565235933671	0.675599777669169	0.626320191351277	0.716323821943642	0.705838098529352	0.645407244045996	0.95006636662482	0.681025361759696	0.661388026682072	0.851690988096244	0.725495854544365	0.708334893219249	0.804525847442672	0.924808233761924	0.637695169882081	0.72822713044493	0.507638160272657	0.980026004760328	0.973217784107441
Sample54	0.853287519442613	0.662283538131577	0.869999166946442	0.873374315000524	0.869585270289691	0.79540782252267	0.873395567641887	0.87641278526343	0.584951699319591	0.890981861867788	0.873229354776548	0.883954790961029	0.864952244164972	0.665444400409119	0.597706253693394	0.876318052270562	0.795705548099537	0.850652491300127	0.877556742652345	0.703962039763626	0.877662697779774	0.724953054787025	0.856379663674526	0.829928021877913	0.781773495169446	0.857816361089754	0.839138944486476	0.846801807049487	0.721923231057943	0.81792387058387	0.575579196769684	0.836617748240106	0.893504948784307	0.766810668545986	0.750385398063017	0.883377368845854	0.72940013951135	0.732753618727006	0.75188323132531	0.758465335804633	0.746522585592215	0.693222782967663	0.635122120500195	0.729440292924995	0.861921720661443	0.724817072652858	0.816324886421123	0.903494090350672	0.865358680435404
Sample540	0.816866260197571	0.650522761078431	0.899264196982691	0.901371540833423	0.900332133353303	0.80397586009832	0.808970696319458	0.891059802118295	0.742984535713021	0.915280719062442	0.891111930704134	0.897754607172887	0.895124284769528	0.700758734344634	0.598013490764928	0.89302279684653	0.793707489626243	0.851407314739849	0.904872458961369	0.684661072770968	0.885031532853503	0.715304996972118	0.873708069854452	0.840718472653204	0.757480391073614	0.858666935643931	0.842749113338742	0.865661603156297	0.714075930734797	0.728788335194497	0.580799172696263	0.835395441197138	0.903962556262763	0.744263661547417	0.746138890937222	0.907984685680144	0.747067925835081	0.736729830989742	0.750110494900709	0.756567574722853	0.729488862119951	0.732048105498236	0.656609982163487	0.708879835808188	0.849426150852489	0.768942622895166	0.823360331838902	0.884360897935287	0.790959123119672
Sample542	0.744515985181574	0.59079450490235	0.953432690314134	0.954430841268683	0.951683477574523	0.894474946985959	0.709459760279391	0.942469482974071	0.818993068161263	0.956208108768821	0.945056809368196	0.940066648611505	0.947606426410781	0.852500366980719	0.689345189070573	0.947102772746872	0.816127550394864	0.893662583224724	0.95409378112503	0.740695206409843	0.935586659348861	0.866659487944479	0.932718298496144	0.915018297603456	0.848311383502353	0.916883665090902	0.914621581233444	0.93328250399588	0.609643135068207	0.600045268158744	0.630040224976117	0.93003062565555	0.933688602306766	0.801107837011998	0.816109339715274	0.954284021834254	0.6957188154121	0.791672734271963	0.829090875110661	0.742652596869972	0.806833553803447	0.838586836986741	0.715518434281115	0.747717858307197	0.906691026078831	0.856045507729348	0.908718861665113	0.80350085440694	0.701920820616945
Sample543	0.969468377447816	0.88438720435531	0.628603262905483	0.612488780010754	0.585553193867938	0.661855484608017	0.97569933649885	0.548365225101912	0.896219148535719	0.541725298168275	0.527225074127926	0.538326225766769	0.605138461872456	0.790072572453419	0.844344687918666	0.541203410029572	0.809219085867482	0.717463620243157	0.570874631559437	0.820778044192611	0.577807737946913	0.759358882599036	0.573042749862626	0.601093654269	0.746304537686949	0.546188937679932	0.559112675166691	0.615075824192011	0.921412734538906	0.951848787741251	0.851466305042194	0.692063500931555	0.581762683361084	0.787548454436501	0.781823921066116	0.623204867547373	0.957659437432783	0.766478437181056	0.774578178777891	0.884127060387322	0.797047404312549	0.778794672786377	0.86383455368128	0.937572071208659	0.638406878433491	0.797956985716991	0.648475301249393	0.980439701225254	0.974886208292844
[truncated: 1,036 more rows]
[truncated: 666 more columns]

## Sheet: Figure3
Figure 3a-c - manuscript
Sub_level	Function	Mean		Sub_level	Function	Mean	SE
[truncated: 5,007 more rows]

## Sheet: Figure4
Figure 4a-b - manuscript
Metric	Variable	Adj.R.square	Domain
[truncated: 185 more rows]

## Sheet: Figure5_Suppfigure15
Figure 5a-b - manuscript
[truncated: 371 more rows]

[truncated: 16 more sheets: Figure6, Figure8, Suppfigure1, Suppfigure2, Suppfigure3, Suppfigure4, Suppfigure5, Suppfigure6, Suppfigure7, Suppfigure8, Suppfigure9, Suppfigure10, Suppfigure11, Suppfigure12_13, Suppfigure14, Suppfigure16]
